# Supplementary material for: 2-[2,6-Bis(pyrazin-2-yl)pyridin-4-yl]benzoic acid
Source: Acta Crystallogr Sect E Struct Rep Online. 2014 Apr 18;70(Pt 5):o577–8. doi: 10.1107/S1600536814008496 (PMC4011275; doi:10.1107/S1600536814008496)
Supplement: Supplementary file 1 [file e-70-0o577-sup1.cif]

##############################################################################
#                                                                            #
# This CIF contains the data in a paper accepted for publication in          #
# Acta Crystallographica Section E. It conforms to the requirements of       #
# Notes for Authors for Acta Crystallographica Section E, and has been       #
# peer reviewed under the auspices of the IUCr Commission on Journals.       #
#                                                                            #
# Full details of the Crystallographic Information File format               #
# are given in the paper "The Crystallographic Information File (CIF):       #
# a New Standard Archive File for Crystallography" by S. R. Hall, F. H.      #
# Allen and I. D. Brown [Acta Cryst. (1991), A47, 655-685].                  #
#                                                                            #
# The current version of the core CIF dictionary is obtainable from          #
# ftp://ftp.iucr.org/pub/cif_core.dic.                                       #
#                                                                            #
# Software is freely available for graphical display of the structure(s)     #
# in this CIF. For information consult the CIF software page                 #
# http://www.iucr.org/resources/cif/software.                                #
#                                                                            #
# This file may be used for bona fide research purposes within the           #
# scientific community so long as proper attribution is given to the journal # 
# article from which it was obtained.                                        #
#                                                                            #
##############################################################################
data_I
_audit_creation_method     SHELXL-97
_database_code_depnum_ccdc_archive     'CCDC 997338'
_chemical_name_systematic
;
2-[2,6-Bis(pyrazin-2-yl)pyridin-4-yl]benzoic acid
;
_chemical_name_common     ?
_chemical_formula_moiety     'C20 H13 N5 O2'
_chemical_formula_sum     'C20 H13 N5 O2'
_chemical_formula_iupac     'C20 H13 N5 O2'
_chemical_formula_weight     355.35
_chemical_melting_point     ?
_symmetry_cell_setting     triclinic
_symmetry_space_group_name_H-M     'P -1'
_symmetry_space_group_name_Hall     '-P 1'
loop_
    _symmetry_equiv_pos_as_xyz
    'x, y, z'
    '-x, -y, -z'
_cell_length_a     7.0253(9)
_cell_length_b     10.9070(14)
_cell_length_c     11.3218(14)
_cell_angle_alpha     99.345(2)
_cell_angle_beta     99.266(2)
_cell_angle_gamma     102.513(2)
_cell_volume     818.17(18)
_cell_formula_units_Z     2
_cell_measurement_reflns_used     753
_cell_measurement_theta_min     3.17
_cell_measurement_theta_max     23.87
_cell_measurement_temperature     298(2)
_exptl_crystal_description     block
_exptl_crystal_colour     yellow
_exptl_crystal_size_max     0.22
_exptl_crystal_size_mid     0.16
_exptl_crystal_size_min     0.15
_exptl_crystal_density_diffrn     1.442
_exptl_crystal_density_meas     ?
_exptl_crystal_density_method     'not measured'
_exptl_crystal_F_000     368
_exptl_absorpt_coefficient_mu     0.098
_exptl_absorpt_correction_type     multi-scan
_exptl_absorpt_process_details     '(SADABS; Bruker, 2002)'
_exptl_absorpt_correction_T_min     0.9788
_exptl_absorpt_correction_T_max     0.9854
_exptl_special_details     ?
_diffrn_ambient_temperature     298(2)
_diffrn_radiation_type     MoK\a
_diffrn_radiation_wavelength     0.71073
_diffrn_radiation_source     'fine-focus sealed tube'
_diffrn_radiation_monochromator     graphite
_diffrn_measurement_device_type     'Bruker APEXII CCD'
_diffrn_measurement_method     'phi and omega scans'
_diffrn_detector_area_resol_mean     ?
_diffrn_reflns_number     4395
_diffrn_reflns_av_R_equivalents     0.0215
_diffrn_reflns_av_sigmaI/netI     0.0532
_diffrn_reflns_theta_min     1.86
_diffrn_reflns_theta_max     25.50
_diffrn_reflns_theta_full     25.242
_diffrn_measured_fraction_theta_max     0.983
_diffrn_measured_fraction_theta_full     0.984
_diffrn_reflns_limit_h_min     -8
_diffrn_reflns_limit_h_max     7
_diffrn_reflns_limit_k_min     -12
_diffrn_reflns_limit_k_max     13
_diffrn_reflns_limit_l_min     -13
_diffrn_reflns_limit_l_max     11
_diffrn_standards_number     ?
_diffrn_standards_interval_count     ?
_diffrn_standards_interval_time     ?
_diffrn_standards_decay_%     ?
_refine_special_details
;
Refinement of <i>F</i>^2^ against ALL reflections. The weighted <i>R</i>-factor
<i>wR</i> and goodness of fit <i>S</i> are based on <i>F</i>^2^, conventional
<i>R</i>-factors <i>R</i> are based on <i>F</i>, with <i>F</i> set to zero for
negative <i>F</i>^2^. The threshold expression of <i>F</i>^2^ >
\s(<i>F</i>^2^) is used only for calculating <i>R</i>-factors(gt) <i>etc</i>.
and is not relevant to the choice of reflections for refinement.
<i>R</i>-factors based on <i>F</i>^2^ are statistically about twice as large
as those based on <i>F</i>, and <i>R</i>- factors based on ALL data will be
even larger.
;
_reflns_number_total     2998
_reflns_number_gt     1732
_reflns_threshold_expression     I>2sigma(I)
_refine_ls_structure_factor_coef     Fsqd
_refine_ls_matrix_type     full
_refine_ls_R_factor_all     0.0992
_refine_ls_R_factor_gt     0.0493
_refine_ls_wR_factor_gt     0.1082
_refine_ls_wR_factor_ref     0.1369
_refine_ls_goodness_of_fit_ref     1.004
_refine_ls_restrained_S_all     1.004
_refine_ls_number_reflns     2998
_refine_ls_number_parameters     244
_refine_ls_number_restraints     0
_refine_ls_hydrogen_treatment     constr
_refine_ls_weighting_scheme     calc
_refine_ls_weighting_details
              'w=1/[\s^2^(Fo^2^)+(0.0595P)^2^+0.0149P] where P=(Fo^2^+2Fc^2^)/3'
_atom_sites_solution_hydrogens     geom
_atom_sites_solution_primary     direct
_atom_sites_solution_secondary     difmap
_refine_ls_shift/su_max     0.000
_refine_ls_shift/su_mean     0.000
_refine_diff_density_max     0.163
_refine_diff_density_min     -0.171
_refine_ls_extinction_method     none
_refine_ls_extinction_coef     .
loop_
    _atom_type_symbol
    _atom_type_description
    _atom_type_scat_dispersion_real
    _atom_type_scat_dispersion_imag
    _atom_type_scat_source
    'C' 'C' 0.0033 0.0016
                         'International Tables Vol C Tables 4.2.6.8 and 6.1.1.4'
    'H' 'H' 0.0000 0.0000
                         'International Tables Vol C Tables 4.2.6.8 and 6.1.1.4'
    'N' 'N' 0.0061 0.0033
                         'International Tables Vol C Tables 4.2.6.8 and 6.1.1.4'
    'O' 'O' 0.0106 0.0060
                         'International Tables Vol C Tables 4.2.6.8 and 6.1.1.4'
_computing_data_collection     'APEX2 (Bruker, 2004)'
_computing_cell_refinement     'SAINT (Bruker, 2004)'
_computing_data_reduction     'SAINT (Bruker, 2004)'
_computing_structure_solution     'SHELXS97 (Sheldrick, 2008)'
_computing_structure_refinement     'SHELXL97 (Sheldrick, 2008)'
_computing_molecular_graphics     'ORTEP-3 for Windows (Farrugia, 2012)'
_computing_publication_material     'PLATON (Spek, 2009)'
loop_
    _atom_site_type_symbol
    _atom_site_label
    _atom_site_fract_x
    _atom_site_fract_y
    _atom_site_fract_z
    _atom_site_U_iso_or_equiv
    _atom_site_adp_type
    _atom_site_calc_flag
    _atom_site_occupancy
    _atom_site_disorder_assembly
    _atom_site_disorder_group
    C C1 0.1728(4) -0.3687(3) 0.4584(3) 0.0532(7) Uani d 1 . .
    H H1 0.1637 -0.4541 0.4627 0.064 Uiso calc 1 . .
    C C2 0.1161(4) -0.3393(3) 0.3473(3) 0.0557(8) Uani d 1 . .
    H H2 0.0671 -0.4056 0.2790 0.067 Uiso calc 1 . .
    C C3 0.1994(3) -0.1281(2) 0.4341(2) 0.0380(6) Uani d 1 . .
    C C4 0.2524(4) -0.1594(3) 0.5464(2) 0.0495(7) Uani d 1 . .
    H H4 0.2986 -0.0936 0.6153 0.059 Uiso calc 1 . .
    C C5 0.2180(3) 0.0075(2) 0.4215(2) 0.0367(6) Uani d 1 . .
    C C6 0.1703(4) 0.0386(2) 0.3081(2) 0.0402(6) Uani d 1 . .
    H H6 0.1276 -0.0256 0.2378 0.048 Uiso calc 1 . .
    C C7 0.1866(4) 0.1655(2) 0.29993(19) 0.0366(6) Uani d 1 . .
    C C8 0.2548(3) 0.2569(2) 0.4075(2) 0.0385(6) Uani d 1 . .
    H H8 0.2702 0.3434 0.4059 0.046 Uiso calc 1 . .
    C C9 0.3002(3) 0.2190(2) 0.5181(2) 0.0359(6) Uani d 1 . .
    C C10 0.3715(3) 0.3160(2) 0.63435(19) 0.0361(6) Uani d 1 . .
    C C11 0.4319(4) 0.2822(3) 0.7455(2) 0.0487(7) Uani d 1 . .
    H H11 0.4242 0.1963 0.7470 0.058 Uiso calc 1 . .
    C C12 0.5066(4) 0.4901(3) 0.8416(2) 0.0560(8) Uani d 1 . .
    H H12 0.5546 0.5539 0.9120 0.067 Uiso calc 1 . .
    C C13 0.4448(4) 0.5244(3) 0.7330(2) 0.0508(7) Uani d 1 . .
    H H13 0.4507 0.6102 0.7324 0.061 Uiso calc 1 . .
    C C14 0.1170(4) 0.2064(2) 0.1841(2) 0.0387(6) Uani d 1 . .
    C C15 -0.0200(4) 0.2817(3) 0.1901(2) 0.0500(7) Uani d 1 . .
    H H15 -0.0553 0.3058 0.2646 0.060 Uiso calc 1 . .
    C C16 -0.1048(4) 0.3215(3) 0.0891(2) 0.0619(8) Uani d 1 . .
    H H16 -0.1973 0.3704 0.0960 0.074 Uiso calc 1 . .
    C C17 -0.0530(4) 0.2893(3) -0.0211(2) 0.0583(8) Uani d 1 . .
    H H17 -0.1086 0.3168 -0.0891 0.070 Uiso calc 1 . .
    C C18 0.0815(4) 0.2162(2) -0.0302(2) 0.0472(7) Uani d 1 . .
    H H18 0.1162 0.1944 -0.1053 0.057 Uiso calc 1 . .
    C C19 0.1680(4) 0.1736(2) 0.0699(2) 0.0384(6) Uani d 1 . .
    C C20 0.3147(4) 0.0977(2) 0.0456(2) 0.0441(7) Uani d 1 . .
    N N1 0.2823(3) 0.09612(19) 0.52578(16) 0.0382(5) Uani d 1 . .
    N N2 0.2399(4) -0.2799(2) 0.5597(2) 0.0571(7) Uani d 1 . .
    N N3 0.1286(3) -0.2189(2) 0.33310(18) 0.0492(6) Uani d 1 . .
    N N4 0.5000(4) 0.3688(2) 0.84957(18) 0.0592(7) Uani d 1 . .
    N N5 0.3768(3) 0.4380(2) 0.62871(17) 0.0457(6) Uani d 1 . .
    O O1 0.4479(3) 0.0935(2) 0.13504(16) 0.0668(6) Uani d 1 . .
    H H1A 0.5194 0.0491 0.1102 0.100 Uiso calc 1 . .
    O O2 0.3067(3) 0.0435(2) -0.06218(15) 0.0668(6) Uani d 1 . .
loop_
    _atom_site_aniso_label
    _atom_site_aniso_U_11
    _atom_site_aniso_U_22
    _atom_site_aniso_U_33
    _atom_site_aniso_U_12
    _atom_site_aniso_U_13
    _atom_site_aniso_U_23
    C1 0.067(2) 0.0413(17) 0.0645(19) 0.0228(14) 0.0308(16) 0.0198(15)
    C2 0.071(2) 0.0374(17) 0.0585(18) 0.0121(15) 0.0171(15) 0.0081(14)
    C3 0.0415(15) 0.0388(15) 0.0364(14) 0.0119(12) 0.0116(11) 0.0094(11)
    C4 0.0631(19) 0.0448(17) 0.0455(16) 0.0180(14) 0.0160(14) 0.0120(13)
    C5 0.0412(14) 0.0390(15) 0.0321(13) 0.0125(11) 0.0096(11) 0.0080(11)
    C6 0.0514(16) 0.0365(15) 0.0327(13) 0.0140(12) 0.0070(11) 0.0052(11)
    C7 0.0460(15) 0.0370(15) 0.0301(13) 0.0138(12) 0.0103(11) 0.0088(11)
    C8 0.0513(16) 0.0356(15) 0.0345(13) 0.0166(12) 0.0136(12) 0.0115(11)
    C9 0.0400(14) 0.0372(15) 0.0347(13) 0.0149(11) 0.0113(11) 0.0088(11)
    C10 0.0382(14) 0.0396(15) 0.0318(13) 0.0104(11) 0.0099(11) 0.0066(11)
    C11 0.0630(18) 0.0461(17) 0.0367(14) 0.0169(14) 0.0069(13) 0.0068(12)
    C12 0.070(2) 0.0503(19) 0.0410(16) 0.0121(15) 0.0063(14) -0.0011(13)
    C13 0.071(2) 0.0388(16) 0.0417(15) 0.0114(14) 0.0150(14) 0.0039(12)
    C14 0.0488(16) 0.0344(14) 0.0326(13) 0.0099(12) 0.0071(11) 0.0072(11)
    C15 0.0677(19) 0.0558(18) 0.0362(15) 0.0306(15) 0.0163(13) 0.0107(13)
    C16 0.077(2) 0.075(2) 0.0508(17) 0.0470(18) 0.0171(16) 0.0203(15)
    C17 0.078(2) 0.068(2) 0.0402(16) 0.0362(17) 0.0102(15) 0.0206(14)
    C18 0.0608(18) 0.0507(18) 0.0310(14) 0.0151(14) 0.0101(12) 0.0079(12)
    C19 0.0446(15) 0.0363(15) 0.0339(13) 0.0122(12) 0.0070(11) 0.0044(11)
    C20 0.0526(17) 0.0422(16) 0.0350(14) 0.0090(13) 0.0080(13) 0.0051(12)
    N1 0.0465(13) 0.0385(13) 0.0334(11) 0.0149(10) 0.0114(9) 0.0091(9)
    N2 0.0798(18) 0.0509(16) 0.0544(15) 0.0276(13) 0.0260(13) 0.0226(12)
    N3 0.0692(16) 0.0344(13) 0.0439(13) 0.0128(11) 0.0098(11) 0.0095(10)
    N4 0.0834(18) 0.0574(17) 0.0339(12) 0.0208(14) 0.0025(12) 0.0060(11)
    N5 0.0593(15) 0.0392(13) 0.0392(12) 0.0137(11) 0.0111(11) 0.0065(10)
    O1 0.0674(14) 0.0972(17) 0.0447(11) 0.0458(12) 0.0097(10) 0.0071(11)
    O2 0.0819(15) 0.0797(15) 0.0412(11) 0.0400(12) 0.0104(10) -0.0052(10)
_geom_special_details
;
 All esds (except the esd in the dihedral angle between two l.s. planes)
 are estimated using the full covariance matrix.  The cell esds are taken
 into account individually in the estimation of esds in distances, angles
 and torsion angles; correlations between esds in cell parameters are only
 used when they are defined by crystal symmetry.  An approximate (isotropic)
 treatment of cell esds is used for estimating esds involving l.s. planes.
;
loop_
    _geom_bond_atom_site_label_1
    _geom_bond_atom_site_label_2
    _geom_bond_site_symmetry_2
    _geom_bond_distance
    _geom_bond_publ_flag
    C1 N2 . 1.320(3) ?
    C1 C2 . 1.367(3) ?
    C1 H1 . 0.9300 ?
    C2 N3 . 1.334(3) ?
    C2 H2 . 0.9300 ?
    C3 N3 . 1.331(3) ?
    C3 C4 . 1.384(3) ?
    C3 C5 . 1.488(3) ?
    C4 N2 . 1.334(3) ?
    C4 H4 . 0.9300 ?
    C5 N1 . 1.342(3) ?
    C5 C6 . 1.389(3) ?
    C6 C7 . 1.382(3) ?
    C6 H6 . 0.9300 ?
    C7 C8 . 1.385(3) ?
    C7 C14 . 1.496(3) ?
    C8 C9 . 1.391(3) ?
    C8 H8 . 0.9300 ?
    C9 N1 . 1.337(3) ?
    C9 C10 . 1.486(3) ?
    C10 N5 . 1.336(3) ?
    C10 C11 . 1.395(3) ?
    C11 N4 . 1.331(3) ?
    C11 H11 . 0.9300 ?
    C12 N4 . 1.332(3) ?
    C12 C13 . 1.373(3) ?
    C12 H12 . 0.9300 ?
    C13 N5 . 1.331(3) ?
    C13 H13 . 0.9300 ?
    C14 C15 . 1.397(3) ?
    C14 C19 . 1.408(3) ?
    C15 C16 . 1.380(3) ?
    C15 H15 . 0.9300 ?
    C16 C17 . 1.369(3) ?
    C16 H16 . 0.9300 ?
    C17 C18 . 1.367(4) ?
    C17 H17 . 0.9300 ?
    C18 C19 . 1.394(3) ?
    C18 H18 . 0.9300 ?
    C19 C20 . 1.486(3) ?
    C20 O2 . 1.254(3) ?
    C20 O1 . 1.277(3) ?
    O1 H1A . 0.8200 ?
loop_
    _geom_angle_atom_site_label_1
    _geom_angle_atom_site_label_2
    _geom_angle_atom_site_label_3
    _geom_angle_site_symmetry_1
    _geom_angle_site_symmetry_3
    _geom_angle
    _geom_angle_publ_flag
    N2 C1 C2 . . 122.2(3) ?
    N2 C1 H1 . . 118.9 ?
    C2 C1 H1 . . 118.9 ?
    N3 C2 C1 . . 122.5(3) ?
    N3 C2 H2 . . 118.8 ?
    C1 C2 H2 . . 118.8 ?
    N3 C3 C4 . . 120.9(2) ?
    N3 C3 C5 . . 117.6(2) ?
    C4 C3 C5 . . 121.6(2) ?
    N2 C4 C3 . . 122.7(3) ?
    N2 C4 H4 . . 118.7 ?
    C3 C4 H4 . . 118.7 ?
    N1 C5 C6 . . 122.8(2) ?
    N1 C5 C3 . . 115.9(2) ?
    C6 C5 C3 . . 121.3(2) ?
    C7 C6 C5 . . 119.8(2) ?
    C7 C6 H6 . . 120.1 ?
    C5 C6 H6 . . 120.1 ?
    C6 C7 C8 . . 117.3(2) ?
    C6 C7 C14 . . 123.3(2) ?
    C8 C7 C14 . . 119.1(2) ?
    C7 C8 C9 . . 119.9(2) ?
    C7 C8 H8 . . 120.1 ?
    C9 C8 H8 . . 120.1 ?
    N1 C9 C8 . . 122.6(2) ?
    N1 C9 C10 . . 117.0(2) ?
    C8 C9 C10 . . 120.4(2) ?
    N5 C10 C11 . . 120.8(2) ?
    N5 C10 C9 . . 117.4(2) ?
    C11 C10 C9 . . 121.8(2) ?
    N4 C11 C10 . . 122.2(3) ?
    N4 C11 H11 . . 118.9 ?
    C10 C11 H11 . . 118.9 ?
    N4 C12 C13 . . 122.3(2) ?
    N4 C12 H12 . . 118.8 ?
    C13 C12 H12 . . 118.8 ?
    N5 C13 C12 . . 121.8(3) ?
    N5 C13 H13 . . 119.1 ?
    C12 C13 H13 . . 119.1 ?
    C15 C14 C19 . . 117.0(2) ?
    C15 C14 C7 . . 115.5(2) ?
    C19 C14 C7 . . 127.4(2) ?
    C16 C15 C14 . . 122.1(2) ?
    C16 C15 H15 . . 118.9 ?
    C14 C15 H15 . . 118.9 ?
    C17 C16 C15 . . 120.1(3) ?
    C17 C16 H16 . . 119.9 ?
    C15 C16 H16 . . 119.9 ?
    C18 C17 C16 . . 119.3(3) ?
    C18 C17 H17 . . 120.3 ?
    C16 C17 H17 . . 120.3 ?
    C17 C18 C19 . . 121.8(2) ?
    C17 C18 H18 . . 119.1 ?
    C19 C18 H18 . . 119.1 ?
    C18 C19 C14 . . 119.6(2) ?
    C18 C19 C20 . . 115.3(2) ?
    C14 C19 C20 . . 125.2(2) ?
    O2 C20 O1 . . 122.5(3) ?
    O2 C20 C19 . . 118.8(2) ?
    O1 C20 C19 . . 118.7(2) ?
    C9 N1 C5 . . 117.6(2) ?
    C1 N2 C4 . . 115.6(2) ?
    C3 N3 C2 . . 116.1(2) ?
    C11 N4 C12 . . 116.1(2) ?
    C13 N5 C10 . . 116.8(2) ?
    C20 O1 H1A . . 109.5 ?
loop_
    _geom_torsion_atom_site_label_1
    _geom_torsion_atom_site_label_2
    _geom_torsion_atom_site_label_3
    _geom_torsion_atom_site_label_4
    _geom_torsion_site_symmetry_1
    _geom_torsion_site_symmetry_2
    _geom_torsion_site_symmetry_3
    _geom_torsion_site_symmetry_4
    _geom_torsion
    _geom_torsion_publ_flag
    N2 C1 C2 N3 . . . . 1.4(4) ?
    N3 C3 C4 N2 . . . . 1.4(4) ?
    C5 C3 C4 N2 . . . . -179.0(2) ?
    N3 C3 C5 N1 . . . . 177.5(2) ?
    C4 C3 C5 N1 . . . . -2.2(3) ?
    N3 C3 C5 C6 . . . . -2.4(3) ?
    C4 C3 C5 C6 . . . . 178.0(2) ?
    N1 C5 C6 C7 . . . . -0.7(4) ?
    C3 C5 C6 C7 . . . . 179.1(2) ?
    C5 C6 C7 C8 . . . . 1.2(3) ?
    C5 C6 C7 C14 . . . . -172.8(2) ?
    C6 C7 C8 C9 . . . . -1.1(3) ?
    C14 C7 C8 C9 . . . . 173.2(2) ?
    C7 C8 C9 N1 . . . . 0.5(4) ?
    C7 C8 C9 C10 . . . . -179.4(2) ?
    N1 C9 C10 N5 . . . . -175.5(2) ?
    C8 C9 C10 N5 . . . . 4.4(3) ?
    N1 C9 C10 C11 . . . . 4.8(3) ?
    C8 C9 C10 C11 . . . . -175.3(2) ?
    N5 C10 C11 N4 . . . . -1.2(4) ?
    C9 C10 C11 N4 . . . . 178.5(2) ?
    N4 C12 C13 N5 . . . . -0.8(4) ?
    C6 C7 C14 C15 . . . . 123.9(3) ?
    C8 C7 C14 C15 . . . . -50.1(3) ?
    C6 C7 C14 C19 . . . . -53.4(4) ?
    C8 C7 C14 C19 . . . . 132.6(3) ?
    C19 C14 C15 C16 . . . . 0.8(4) ?
    C7 C14 C15 C16 . . . . -176.8(3) ?
    C14 C15 C16 C17 . . . . -1.1(4) ?
    C15 C16 C17 C18 . . . . 0.7(5) ?
    C16 C17 C18 C19 . . . . -0.1(4) ?
    C17 C18 C19 C14 . . . . -0.2(4) ?
    C17 C18 C19 C20 . . . . -178.6(3) ?
    C15 C14 C19 C18 . . . . -0.1(4) ?
    C7 C14 C19 C18 . . . . 177.1(2) ?
    C15 C14 C19 C20 . . . . 178.1(2) ?
    C7 C14 C19 C20 . . . . -4.6(4) ?
    C18 C19 C20 O2 . . . . -22.1(3) ?
    C14 C19 C20 O2 . . . . 159.6(2) ?
    C18 C19 C20 O1 . . . . 155.8(2) ?
    C14 C19 C20 O1 . . . . -22.5(4) ?
    C8 C9 N1 C5 . . . . 0.1(3) ?
    C10 C9 N1 C5 . . . . 179.9(2) ?
    C6 C5 N1 C9 . . . . 0.0(3) ?
    C3 C5 N1 C9 . . . . -179.8(2) ?
    C2 C1 N2 C4 . . . . -1.2(4) ?
    C3 C4 N2 C1 . . . . -0.2(4) ?
    C4 C3 N3 C2 . . . . -1.2(4) ?
    C5 C3 N3 C2 . . . . 179.2(2) ?
    C1 C2 N3 C3 . . . . -0.2(4) ?
    C10 C11 N4 C12 . . . . 0.3(4) ?
    C13 C12 N4 C11 . . . . 0.7(4) ?
    C12 C13 N5 C10 . . . . -0.1(4) ?
    C11 C10 N5 C13 . . . . 1.1(3) ?
    C9 C10 N5 C13 . . . . -178.6(2) ?
loop_
    _geom_hbond_atom_site_label_D
    _geom_hbond_atom_site_label_H
    _geom_hbond_atom_site_label_A
    _geom_hbond_site_symmetry_A
    _geom_hbond_distance_DH
    _geom_hbond_distance_HA
    _geom_hbond_distance_DA
    _geom_hbond_angle_DHA
    O1 H1A O2 2_655 0.82 1.84 2.656(3) 176
    C15 H15 N2 2_556 0.93 2.56 3.438(3) 157
_shelx_hkl_checksum     83084
_shelx_hkl_file
;
  -1   0   0   -0.40    0.35
  -1   0   0    0.26    0.50
  -2   0   0  454.22    6.45
  -2   0   0  446.96    7.80
  -3   0   0  428.80    7.18
  -3   0   0  427.19    8.90
  -4   0   0    3.83    1.80
  -4   0   0    6.23    1.48
  -5   0   0   20.27    2.41
  -5   0   0   17.79    3.06
  -6   0   0   -0.72    1.87
  -7   0   0    0.00    2.21
  -8   0   0   -1.71    2.05
  -8   1   0    7.40    3.19
  -7   1   0    7.65    2.74
  -6   1   0    4.39    2.55
  -5   1   0    9.23    2.67
  -5   1   0    7.81    1.95
  -4   1   0   23.60    2.77
  -4   1   0   19.05    2.06
  -3   1   0   15.01    1.61
  -3   1   0   14.47    2.06
  -2   1   0 6625.94   67.47
  -2   1   0 6547.76   64.68
  -1   1   0 1152.75   12.29
   0  -1   0  342.54    4.44
  -1  -1   0   -0.18    0.50
   1   1   0    0.71    0.52
  -1  -1   0   -0.20    0.75
   2   1   0   76.37    2.94
  -2  -1   0   77.82    2.51
  -2  -1   0   72.91    3.30
  -3  -1   0    1.60    0.96
  -3  -1   0    2.66    1.53
  -4  -1   0   19.21    2.00
  -4  -1   0   16.35    2.70
  -5  -1   0    2.76    2.31
  -6  -1   0   14.55    3.29
  -7  -1   0    0.75    2.16
  -8  -1   0   17.27    4.19
  -9   2   0    0.40    2.44
  -8   2   0   -1.09    1.95
  -7   2   0   12.29    3.32
  -6   2   0    7.58    2.94
  -5   2   0   12.75    2.17
  -5   2   0   11.85    2.74
  -4   2   0   54.45    3.92
  -4   2   0   55.84    3.17
  -3   2   0   32.56    2.68
  -3   2   0   28.29    2.23
  -2   2   0  615.96    9.37
  -1   2   0  118.17    3.12
   0  -2   0 1263.20   13.68
  -1  -2   0 5718.65   52.16
   1   2   0 5803.50   57.89
  -1  -2   0 5689.22   53.96
  -2  -2   0  265.15    6.57
   2   2   0  260.71    5.39
  -2  -2   0  264.02    4.90
  -3  -2   0   21.39    2.63
   3   2   0   25.38    2.33
  -3  -2   0   27.56    2.07
  -4  -2   0    3.59    1.98
  -4  -2   0    5.88    1.47
  -5  -2   0    8.02    2.83
  -6  -2   0   81.85    6.01
  -7  -2   0   25.13    4.43
  -8  -2   0    3.63    2.64
  -9   3   0    4.74    3.16
  -8   3   0    3.81    2.67
  -7   3   0    1.20    2.09
  -6   3   0    5.25    1.96
  -6   3   0    6.32    2.33
  -5   3   0    4.40    2.18
  -5   3   0    3.86    1.61
  -4   3   0   26.87    2.88
  -4   3   0   35.10    2.80
  -3   3   0   77.11    3.84
  -3   3   0   76.33    3.54
  -2   3   0   44.40    2.64
  -1   3   0  484.14    7.98
   0  -3   0   26.77    2.03
  -1  -3   0    6.65    1.24
  -1  -3   0    7.07    1.54
   1   3   0    8.03    1.07
  -2  -3   0  121.36    4.77
   2   3   0  124.83    3.80
  -2  -3   0  124.67    3.61
  -3  -3   0   43.56    3.52
  -3  -3   0   42.65    2.60
   3   3   0   42.42    2.88
  -4  -3   0   22.54    3.33
   4   3   0   23.15    2.77
  -5  -3   0    2.66    2.20
  -6  -3   0    3.13    2.45
  -7  -3   0    3.58    2.53
  -8  -3   0    4.43    2.92
  -9   4   0    2.07    2.70
  -8   4   0    9.07    3.05
  -7   4   0   -0.25    2.04
  -6   4   0   68.13    5.14
  -6   4   0   74.64    4.61
  -5   4   0    2.44    1.46
  -5   4   0    4.67    2.39
  -4   4   0    7.52    2.04
  -4   4   0    5.95    1.66
  -3   4   0   16.51    2.29
  -2   4   0  621.59   10.66
  -1   4   0   40.83    2.77
   0  -4   0   84.86    3.63
  -1  -4   0   33.27    2.84
   1   4   0   35.62    2.07
  -1  -4   0   36.87    2.41
  -2  -4   0  499.47    8.46
   2   4   0  492.66    8.27
  -2  -4   0  502.61   10.76
  -3  -4   0   76.17    3.48
   3   4   0   77.47    3.82
  -3  -4   0   72.64    4.68
  -4  -4   0    5.64    2.43
   4   4   0   12.09    2.48
  -5  -4   0   10.64    2.93
  -6  -4   0    2.76    2.43
  -7  -4   0   -0.96    2.05
  -9   5   0   -0.60    2.63
  -8   5   0   -3.16    1.93
  -7   5   0    4.97    2.27
  -7   5   0    8.97    3.04
  -6   5   0    1.89    2.20
  -6   5   0   -1.29    1.42
  -5   5   0   -2.31    1.85
  -5   5   0   -0.38    1.26
  -4   5   0   28.79    3.16
  -3   5   0  248.48    7.16
  -2   5   0  212.71    6.39
  -1   5   0 1510.28   19.88
   0  -5   0   77.05    3.84
  -1  -5   0   10.19    2.15
   1   5   0    9.42    1.35
   2   5   0   26.50    2.14
  -2  -5   0   25.21    3.15
  -2  -5   0   25.92    2.30
  -3  -5   0   22.38    2.27
  -3  -5   0   21.72    3.32
   3   5   0   27.58    2.64
  -4  -5   0   48.35    4.82
  -5  -5   0    0.22    2.10
  -6  -5   0   -2.22    1.71
  -7  -5   0    4.10    3.06
  -8   6   0   -1.92    2.21
  -7   6   0   -0.24    2.13
  -7   6   0    3.80    2.02
  -6   6   0   11.85    2.70
  -6   6   0   12.99    3.17
  -5   6   0   60.58    4.77
  -5   6   0   64.03    4.42
  -4   6   0    2.83    2.18
  -3   6   0  478.20   10.88
  -2   6   0  184.38    6.50
  -1   6   0  348.09    8.94
   1  -6   0  334.71    8.75
   0  -6   0   14.85    2.33
   1   6   0    4.72    1.25
  -1  -6   0    3.36    1.71
  -2  -6   0   61.84    4.60
   2   6   0   47.51    2.82
  -3  -6   0   55.39    5.13
  -4  -6   0   10.61    2.91
  -5  -6   0   -0.63    1.79
  -6  -6   0    3.37    2.66
  -8   7   0    2.60    2.77
  -7   7   0    0.18    1.77
  -7   7   0   -3.32    2.01
  -6   7   0   23.55    3.70
  -6   7   0   23.25    3.43
  -5   7   0   16.88    3.09
  -5   7   0   21.45    3.49
  -4   7   0    0.47    1.99
  -3   7   0   27.20    3.47
  -2   7   0    1.34    1.58
   1  -7   0   43.35    3.82
  -1   7   0   43.14    3.81
   0  -7   0   12.38    2.63
   1   7   0    1.49    1.19
  -1  -7   0    4.34    2.03
  -2  -7   0   78.17    5.69
  -3  -7   0    5.49    2.65
  -4  -7   0   57.94    5.95
  -5  -7   0  155.95    9.19
  -6  -7   0   14.86    4.02
  -8   8   0   -1.31    2.12
  -8   8   0    3.73    2.91
  -7   8   0    0.32    1.70
  -7   8   0   -1.65    2.31
  -6   8   0    0.92    1.60
  -6   8   0   -2.46    2.02
  -5   8   0   49.51    4.88
  -4   8   0    1.58    2.22
  -3   8   0   11.31    2.89
  -2   8   0   22.98    3.39
  -1   8   0   29.56    3.65
   1  -8   0   26.33    3.66
   0  -8   0    0.38    1.85
  -1  -8   0    5.71    2.49
  -2  -8   0   31.70    4.31
  -3  -8   0   41.06    5.26
  -4  -8   0  161.02    9.04
  -5  -8   0    1.12    2.69
  -8   9   0   -1.59    2.27
  -7   9   0   -2.78    2.24
  -7   9   0    0.79    1.99
  -6   9   0    1.78    2.62
  -6   9   0   -0.56    1.76
  -5   9   0   20.30    3.91
  -4   9   0   31.45    4.25
  -3   9   0    1.33    2.25
  -2   9   0   -1.21    2.02
  -1   9   0   12.54    3.18
   0  -9   0    2.63    2.33
  -1  -9   0   28.74    4.00
  -2  -9   0    9.93    3.13
  -3  -9   0   24.43    4.51
  -4  -9   0   13.80    3.92
  -5  -9   0    5.11    3.62
  -7  10   0    0.27    2.31
  -6  10   0    3.59    2.38
  -6  10   0    3.56    2.76
  -5  10   0    3.95    2.78
  -4  10   0   17.58    3.92
  -3  10   0    1.67    2.48
  -2  10   0    3.02    2.56
  -1  10   0    2.16    2.28
   0 -10   0   10.20    3.11
  -1 -10   0    3.13    2.48
  -2 -10   0   25.44    4.53
  -3 -10   0    1.30    2.48
  -4 -10   0    4.91    2.98
  -7  11   0    1.45    2.28
  -6  11   0   16.11    4.32
  -6  11   0   21.96    4.16
  -5  11   0   11.73    3.84
  -4  11   0   77.49    6.77
  -3  11   0   -1.71    2.37
  -2  11   0   -0.32    2.23
  -1  11   0    5.89    2.98
   0 -11   0    7.16    3.01
  -1 -11   0    4.37    2.78
  -2 -11   0   -0.23    2.52
  -3 -11   0    1.89    2.56
  -6  12   0    8.30    3.36
  -5  12   0   -0.45    3.00
  -4  12   0   -1.17    2.71
  -3  12   0    2.96    3.05
  -2  12   0   14.10    4.05
  -1  12   0    5.62    3.28
   0 -12   0    0.19    2.72
  -1 -12   0   18.27    4.46
  -2 -12   0   -2.77    2.20
  -4  13   0    6.93    3.88
  -3  13   0   13.21    4.35
  -2  13   0    4.80    3.49
  -1  13   0   16.35    4.49
   0 -13   0   -3.78    2.31
   0  13   0    4.58    2.87
  -1 -13   0   23.39    5.01
  -3  14   0   -0.82    3.41
  -2  14   0   -1.12    3.07
  -1  14   0   11.26    4.64
  -1  14  -1    1.50    3.03
  -1 -13   1    2.22    3.01
   0 -13   1    1.57    3.03
   0  13  -1    8.60    3.53
  -1  13  -1   10.62    3.85
  -2  13  -1    4.13    3.22
  -5  13  -1    2.54    2.46
  -3 -12   1    6.98    3.43
  -2 -12   1    7.58    3.29
  -1 -12   1    4.45    3.08
   0 -12   1    1.12    2.53
  -1  12  -1    0.36    2.32
  -2  12  -1    0.65    2.45
  -3  12  -1    1.01    2.75
  -5  12  -1    7.56    3.07
  -6  12  -1    8.68    3.29
  -3 -11   1   -1.21    2.57
  -2 -11   1   -0.83    2.41
  -1 -11   1    3.01    2.64
   0 -11   1   -1.60    1.99
  -1  11  -1    0.96    2.31
  -2  11  -1   29.50    4.65
  -3  11  -1   11.44    3.55
  -4  11  -1   39.19    5.15
  -5  11  -1    0.89    1.82
  -6  11  -1    6.74    2.81
  -7  11  -1   -1.42    1.99
  -4 -10   1    3.92    2.83
  -3 -10   1    4.79    2.88
  -2 -10   1   -2.66    2.08
  -1 -10   1    2.67    2.21
   0 -10   1   -0.96    2.09
  -1  10  -1    6.03    2.63
  -2  10  -1   55.37    5.37
  -3  10  -1    3.47    2.65
  -4  10  -1    1.58    2.37
  -5  10  -1    1.21    2.58
  -5  10  -1   -2.95    1.50
  -6  10  -1    1.02    1.92
  -7  10  -1    1.62    2.19
  -5  -9   1    7.26    3.51
  -4  -9   1    1.76    2.45
  -3  -9   1    3.17    2.43
  -2  -9   1    2.38    2.14
  -1  -9   1    2.86    2.17
   0  -9   1   19.67    3.49
  -1   9  -1   -1.05    1.85
  -2   9  -1   11.91    3.09
  -3   9  -1    4.10    2.37
  -4   9  -1   -2.15    1.78
  -5   9  -1    2.54    2.08
  -5   9  -1    3.46    2.57
  -6   9  -1   -0.94    2.03
  -6   9  -1    3.03    2.04
  -7   9  -1   -0.52    1.82
  -8   9  -1    6.40    2.86
  -6  -8   1   20.46    4.79
  -5  -8   1   -0.96    2.14
  -4  -8   1    8.64    3.17
  -3  -8   1   29.93    4.46
  -2  -8   1    6.71    2.69
  -1  -8   1   -0.31    1.72
   1   8  -1    2.95    1.47
   0  -8   1    0.38    1.67
   1  -8   1    0.95    1.78
  -1   8  -1    1.66    1.70
  -2   8  -1   -0.02    1.77
  -3   8  -1  110.97    6.04
  -4   8  -1   -3.17    1.73
  -5   8  -1    7.11    2.54
  -5   8  -1    0.23    1.75
  -6   8  -1    0.11    2.10
  -6   8  -1    1.50    1.75
  -7   8  -1    0.55    2.04
  -8   8  -1   34.09    4.69
  -6  -7   1   31.55    5.40
  -5  -7   1    2.77    2.45
  -4  -7   1   16.72    3.75
  -3  -7   1   30.39    4.29
  -2  -7   1    0.84    1.94
   2   7  -1    0.01    1.04
   1   7  -1   10.94    1.93
  -1  -7   1   11.88    2.72
   0  -7   1   20.70    2.77
   1  -7   1  385.17    9.76
  -1   7  -1  368.00    9.74
  -2   7  -1    2.24    1.73
  -3   7  -1   19.53    2.91
  -4   7  -1    2.60    2.10
  -4   7  -1   -0.01    1.50
  -5   7  -1    0.19    1.76
  -5   7  -1    0.28    1.91
  -6   7  -1    2.86    2.31
  -6   7  -1    2.40    1.95
  -7   7  -1    5.11    2.51
  -7   7  -1    4.00    2.60
  -7  -6   1   12.71    4.03
  -6  -6   1    1.23    2.34
  -5  -6   1    5.33    2.67
  -4  -6   1   44.22    4.88
   3   6  -1   85.65    4.26
  -3  -6   1   86.68    5.70
  -2  -6   1   14.24    2.83
   2   6  -1    8.34    1.71
  -1  -6   1   -1.29    1.32
   1   6  -1    0.49    1.00
   0  -6   1    4.83    1.58
   1  -6   1    7.17    1.87
  -1   6  -1    8.57    1.89
  -2   6  -1   65.38    3.87
  -3   6  -1  200.39    6.53
  -4   6  -1   10.77    2.42
  -4   6  -1   10.49    2.47
  -5   6  -1    3.65    1.92
  -5   6  -1   -1.79    1.73
  -6   6  -1   13.80    2.90
  -6   6  -1    9.53    2.82
  -7   6  -1   -0.29    2.10
  -7   6  -1    3.34    2.27
  -7  -5   1   -0.13    2.43
  -6  -5   1   -0.60    1.76
  -5  -5   1    1.30    1.93
   4   5  -1   15.10    2.74
  -4  -5   1   18.87    3.47
  -3  -5   1    8.96    2.69
   3   5  -1   13.52    2.13
  -2  -5   1   65.88    4.25
   2   5  -1   69.02    3.48
  -1  -5   1  444.28    9.59
   1   5  -1  444.30    8.46
   0  -5   1   -0.57    1.01
  -1   5  -1  557.71   10.10
  -2   5  -1  330.01    7.66
  -3   5  -1   17.07    2.29
  -4   5  -1  142.35    5.90
  -4   5  -1  141.56    5.66
  -5   5  -1   10.43    2.67
  -5   5  -1    4.99    1.89
  -6   5  -1   14.22    3.02
  -6   5  -1   21.94    3.12
  -7   5  -1    0.23    1.72
  -7   5  -1   -2.14    1.79
  -8   5  -1   -0.67    2.22
  -7  -4   1   10.29    3.37
  -6  -4   1   -1.95    1.81
   5   4  -1    0.23    2.07
  -5  -4   1    1.12    2.16
  -4  -4   1    5.18    2.27
   4   4  -1    2.30    1.92
  -3  -4   1    6.74    2.35
   3   4  -1    9.94    1.92
  -3  -4   1    6.32    1.24
  -2  -4   1  673.53   12.52
   2   4  -1  646.34   10.57
  -1  -4   1  277.52    6.88
   1   4  -1  294.39    6.20
   0  -4   1    1.30    1.10
  -1   4  -1  205.06    5.21
  -2   4  -1  604.74    9.76
  -3   4  -1   11.53    1.90
  -3   4  -1   11.39    1.89
  -4   4  -1   22.10    2.70
  -4   4  -1   23.76    2.60
  -5   4  -1    9.59    2.49
  -5   4  -1    8.23    2.10
  -6   4  -1    1.41    2.01
  -6   4  -1    2.01    1.82
  -7   4  -1   18.75    3.66
  -8   4  -1    0.20    2.30
  -8  -3   1    1.33    2.75
  -7  -3   1    0.12    2.06
  -6  -3   1    1.11    2.40
  -5  -3   1    1.41    2.29
   4   3  -1    0.30    1.58
  -4  -3   1   -0.55    1.72
   3   3  -1   10.18    1.90
  -3  -3   1    8.73    1.17
  -3  -3   1    4.86    1.91
  -2  -3   1   96.91    2.76
   2   3  -1  101.49    3.69
  -2  -3   1   96.29    4.23
   1   3  -1  700.33    9.80
  -1  -3   1  683.34   10.57
   0  -3   1    0.34    0.91
  -1   3  -1    7.65    1.20
  -2   3  -1   -0.08    0.92
  -2   3  -1    7.30    1.40
  -3   3  -1   27.07    2.37
  -3   3  -1   29.93    2.47
  -4   3  -1    2.91    1.49
  -4   3  -1    2.74    1.60
  -5   3  -1   14.81    2.36
  -5   3  -1   13.37    2.69
  -6   3  -1   11.21    2.57
  -6   3  -1    8.28    2.64
  -7   3  -1   53.67    5.20
  -8   3  -1    6.40    2.85
  -9   3  -1    2.58    2.58
  -8  -2   1    2.69    2.77
  -7  -2   1    6.21    3.05
  -6  -2   1    6.90    2.81
  -5  -2   1   -0.20    1.73
  -4  -2   1   -0.11    1.68
   4   2  -1    2.91    1.60
   3   2  -1  167.08    5.39
  -3  -2   1  160.19    5.74
  -3  -2   1  159.15    3.51
  -2  -2   1  169.90    3.05
   2   2  -1  165.99    4.55
  -2  -2   1  170.56    5.15
  -1  -2   1 3814.34   36.26
   1   2  -1 3877.76   39.87
   0  -2   1 1661.32   16.55
  -1   2  -1  415.25    5.74
  -1   2  -1  414.29    6.50
  -2   2  -1  155.84    4.11
  -2   2  -1  152.37    4.34
  -3   2  -1   22.05    2.04
  -3   2  -1   27.96    2.40
  -4   2  -1   35.46    3.03
  -4   2  -1   49.52    3.21
  -5   2  -1   40.49    3.40
  -5   2  -1   46.37    4.07
  -6   2  -1   -1.29    1.96
  -6   2  -1   -0.74    1.74
  -7   2  -1    4.18    2.37
  -8   2  -1    1.09    2.38
  -8  -1   1   -0.38    2.31
  -7  -1   1   -0.03    2.21
  -6  -1   1   14.56    3.25
  -5  -1   1    5.56    2.51
  -4  -1   1   27.99    2.02
   4   1  -1   26.60    2.89
  -4  -1   1   23.91    2.98
  -3  -1   1  288.23    7.43
  -3  -1   1  283.24    4.78
   3   1  -1  293.28    7.05
  -2  -1   1  684.79    7.37
  -2  -1   1  692.73   10.54
   2   1  -1  669.44    9.90
  -1  -1   1  303.16    5.11
   1   1  -1  308.52    5.08
   0   1  -1   24.83    0.98
  -1   1  -1    3.62    0.74
  -1   1  -1    4.22    0.66
  -2   1  -1  178.64    4.40
  -2   1  -1  173.32    4.32
  -3   1  -1   -0.53    1.12
  -3   1  -1   -0.37    0.95
  -4   1  -1   -0.41    1.50
  -4   1  -1    1.09    1.31
  -5   1  -1   -0.39    1.42
  -5   1  -1    1.50    2.02
  -6   1  -1   -0.38    1.83
  -7   1  -1    2.67    2.55
  -8   1  -1    7.69    3.02
  -8   0   1    1.70    2.26
  -7   0   1    2.85    2.42
  -6   0   1   -0.48    1.89
  -5   0   1  238.30    8.68
  -4   0   1  210.82    7.15
  -4   0   1  212.41    5.10
  -3   0   1   15.42    1.34
  -3   0   1   14.79    2.06
   3   0  -1   13.16    1.90
  -2   0   1 9999.86   98.69
  -2   0   1 9872.98   91.09
   2   0  -1 9961.93   92.27
   1   0  -1  378.36    5.61
  -1   0   1  371.86    5.59
   0   0  -1  376.56    4.59
  -1   0  -1  219.13    3.83
  -2   0  -1  114.86    3.48
  -2   0  -1  111.07    3.72
  -3   0  -1   34.10    2.42
  -3   0  -1   38.05    2.81
  -4   0  -1   13.85    2.40
  -4   0  -1   10.51    1.91
  -5   0  -1   14.65    3.00
  -5   0  -1   10.23    2.23
  -6   0  -1   19.34    3.58
  -7   0  -1    0.98    2.46
  -8   0  -1    6.55    3.21
  -9   1   1   -0.62    2.19
  -8   1   1    3.04    2.70
  -7   1   1   14.07    3.67
  -6   1   1    8.45    2.98
  -5   1   1   28.57    3.65
  -5   1   1   27.96    2.57
  -4   1   1 1864.71   24.48
  -4   1   1 1834.36   20.50
  -3   1   1  393.35    6.71
  -3   1   1  403.54    8.40
  -2   1   1  982.47   12.73
  -1   1   1   79.76    2.43
   0  -1  -1    1.04    0.54
   0  -1  -1    1.48    0.53
  -1  -1  -1 3338.35   31.60
  -1  -1  -1 3366.22   30.58
  -2  -1  -1   26.89    2.24
  -2  -1  -1   25.26    2.07
  -3  -1  -1    0.45    1.07
  -3  -1  -1   -1.04    1.22
  -4  -1  -1    3.90    1.57
  -4  -1  -1    5.61    2.18
  -5  -1  -1    0.48    2.00
  -6  -1  -1   -2.54    1.73
  -7  -1  -1    4.22    2.51
  -8  -1  -1    3.47    2.93
  -9   2   1   -0.49    2.38
  -8   2   1    0.87    2.06
  -7   2   1   24.63    4.17
  -6   2   1   11.99    3.18
  -5   2   1    3.51    1.49
  -5   2   1    1.83    2.01
  -4   2   1  122.45    5.27
  -4   2   1  121.61    4.26
  -3   2   1  759.20   12.29
  -2   2   1 1228.71   15.49
  -1   2   1   -0.11    0.76
   0  -2  -1  501.73    7.23
   0  -2  -1  503.90    7.54
  -1  -2  -1  607.24    9.47
   1   2   1  612.05    6.88
  -1  -2  -1  612.69    8.66
  -2  -2  -1   87.71    3.31
  -2  -2  -1   94.86    4.06
  -3  -2  -1   35.66    2.62
  -3  -2  -1   34.91    3.21
  -4  -2  -1   91.81    5.40
  -4  -2  -1   92.82    4.23
  -5  -2  -1   45.14    4.53
  -6  -2  -1   23.13    3.90
  -7  -2  -1    3.73    2.78
  -8  -2  -1    0.23    2.42
  -9   3   1    4.73    3.03
  -8   3   1    2.76    2.76
  -7   3   1   13.76    3.43
  -6   3   1    6.83    2.08
  -6   3   1    1.59    2.37
  -5   3   1    1.70    1.36
  -5   3   1    6.76    2.43
  -4   3   1  126.88    4.61
  -4   3   1  122.18    5.48
  -3   3   1  210.05    6.48
  -2   3   1  344.37    7.39
  -1   3   1  108.59    3.90
   0  -3  -1    2.32    1.12
   0  -3  -1    4.21    1.30
  -1  -3  -1   30.26    2.54
  -1  -3  -1   26.30    2.06
   1   3   1   26.90    1.41
   2   3   1   17.22    1.57
  -2  -3  -1   17.28    2.30
  -2  -3  -1   17.85    1.91
  -3  -3  -1  270.44    8.19
  -3  -3  -1  257.49    6.46
  -4  -3  -1   27.41    2.66
  -4  -3  -1   29.41    3.62
  -5  -3  -1   27.57    4.02
  -6  -3  -1    0.45    2.13
  -7  -3  -1    2.96    2.53
  -9   4   1    0.37    2.66
  -8   4   1    3.48    2.56
  -7   4   1    2.14    2.53
  -6   4   1    3.48    1.69
  -6   4   1    2.48    2.20
  -5   4   1   21.19    2.55
  -5   4   1   17.72    3.11
  -4   4   1    2.26    1.76
  -3   4   1  241.98    7.05
  -2   4   1  249.75    6.75
  -1   4   1    1.52    1.21
   0  -4  -1    1.49    1.27
   0  -4  -1   -1.15    0.89
   1   4   1  111.40    2.86
  -1  -4  -1  112.56    4.74
  -1  -4  -1  107.17    4.08
   2   4   1   78.22    2.88
  -2  -4  -1   75.74    3.61
  -2  -4  -1   76.86    4.41
   3   4   1   28.92    2.48
  -3  -4  -1   35.37    3.77
  -3  -4  -1   30.11    2.70
  -4  -4  -1   32.51    4.14
  -5  -4  -1    4.71    2.40
  -6  -4  -1   -1.81    1.91
  -7  -4  -1    1.75    2.64
  -9   5   1    3.58    2.67
  -8   5   1    1.77    2.33
  -7   5   1    1.91    2.58
  -6   5   1   18.61    3.50
  -6   5   1   11.54    2.45
  -5   5   1    8.88    2.75
  -5   5   1    6.53    1.96
  -4   5   1    2.32    2.03
  -3   5   1  182.57    6.52
  -2   5   1   42.98    3.37
  -1   5   1   12.33    2.09
   0  -5  -1   48.73    3.44
   1   5   1    0.36    0.70
  -1  -5  -1    1.09    1.34
  -1  -5  -1    2.75    1.33
  -2  -5  -1   83.36    5.03
  -2  -5  -1   90.83    4.30
  -3  -5  -1   22.71    3.48
  -3  -5  -1   24.86    2.65
  -4  -5  -1    7.47    2.86
  -5  -5  -1    1.16    2.43
  -6  -5  -1    0.79    2.33
  -7  -5  -1    4.12    3.09
  -9   6   1    2.30    2.82
  -8   6   1   16.43    3.99
  -7   6   1   10.49    3.22
  -7   6   1   12.79    2.80
  -6   6   1    9.97    2.38
  -6   6   1    2.50    2.34
  -5   6   1  196.98    8.19
  -4   6   1  132.13    6.29
  -3   6   1  106.97    5.58
  -2   6   1  204.56    7.12
  -1   6   1   76.94    4.52
   0  -6  -1   20.48    2.69
  -1  -6  -1   24.50    3.13
  -1  -6  -1   20.00    2.62
  -2  -6  -1   28.59    3.78
  -2  -6  -1   34.99    3.12
  -3  -6  -1   22.75    3.78
  -4  -6  -1    8.55    2.97
  -5  -6  -1    6.63    3.03
  -6  -6  -1    4.32    2.89
  -8   7   1    3.98    2.86
  -7   7   1   13.56    2.93
  -7   7   1   20.58    4.16
  -6   7   1   -1.53    1.98
  -6   7   1    0.39    1.58
  -5   7   1    3.07    2.59
  -4   7   1    2.18    2.09
  -3   7   1   13.77    2.91
  -2   7   1    8.73    2.40
  -1   7   1    5.23    2.23
   0  -7  -1   93.45    5.35
  -1  -7  -1   12.09    2.96
  -2  -7  -1    6.98    2.21
  -2  -7  -1    1.59    2.33
  -3  -7  -1  241.84    9.99
  -4  -7  -1    5.59    2.84
  -5  -7  -1   29.36    5.13
  -6  -7  -1    1.57    2.79
  -8   8   1   -0.56    2.65
  -7   8   1    6.99    3.37
  -7   8   1    7.52    2.60
  -6   8   1    6.65    3.07
  -6   8   1    3.03    2.14
  -5   8   1   -1.57    1.96
  -4   8   1    4.55    2.49
  -3   8   1   22.89    3.74
  -2   8   1    6.08    2.53
  -1   8   1   95.00    6.09
   0  -8  -1  111.57    6.31
  -1  -8  -1  279.96   10.03
  -2  -8  -1  240.40    9.78
  -3  -8  -1  101.72    7.20
  -4  -8  -1    7.93    3.34
  -5  -8  -1    8.99    3.53
  -8   9   1    3.79    3.05
  -8   9   1    3.14    2.80
  -7   9   1   -0.82    2.30
  -7   9   1    0.42    1.87
  -6   9   1   12.33    3.87
  -5   9   1    1.17    2.34
  -4   9   1    8.45    2.92
  -3   9   1    5.06    2.71
  -2   9   1   21.79    3.91
  -1   9   1   43.87    4.90
   0  -9  -1   22.97    3.89
  -1  -9  -1   -0.73    1.84
  -2  -9  -1    3.70    2.60
  -3  -9  -1    3.66    2.68
  -4  -9  -1    0.13    2.26
  -7  10   1   -0.74    2.77
  -7  10   1    2.15    2.30
  -6  10   1    1.51    2.78
  -5  10   1   17.32    4.19
  -4  10   1    3.68    2.74
  -3  10   1    2.68    2.85
  -2  10   1    5.85    2.90
  -1  10   1    1.94    2.25
   0 -10  -1   54.43    5.56
  -1 -10  -1   29.38    4.71
  -2 -10  -1   -0.98    1.86
  -3 -10  -1    0.14    2.17
  -4 -10  -1    3.80    3.61
  -7  11   1   -0.26    2.17
  -7  11   1   -0.97    2.75
  -6  11   1    6.66    3.66
  -5  11   1    4.27    3.18
  -4  11   1    0.85    2.74
  -3  11   1    3.40    2.90
  -2  11   1    2.81    2.90
  -1  11   1   -2.60    1.94
   0 -11  -1    1.29    2.48
  -1 -11  -1   -0.03    2.26
  -2 -11  -1    0.44    2.47
  -3 -11  -1    1.57    2.84
  -6  12   1   -0.75    3.31
  -5  12   1    5.11    3.79
  -4  12   1    4.98    3.51
  -3  12   1    7.71    3.66
  -2  12   1    4.22    2.87
  -1  12   1    2.23    2.72
   0 -12  -1    2.76    3.02
  -1 -12  -1    6.49    3.32
  -2 -12  -1    7.08    3.66
  -5  13   1   -1.56    2.99
  -4  13   1   -4.39    3.06
  -3  13   1   11.25    4.27
  -2  13   1   -0.39    2.76
  -1  13   1    0.31    3.01
   0  13   1    9.87    3.71
   0  14  -2    1.62    2.60
  -1 -13   2    3.11    3.21
   0 -13   2   -2.28    2.40
  -1  13  -2    1.30    3.17
  -4  13  -2   18.16    3.98
  -5  13  -2    5.54    2.79
  -3 -12   2    2.85    2.97
  -2 -12   2   -1.17    2.54
  -1 -12   2    1.99    2.80
   0 -12   2   -0.90    2.67
  -1  12  -2    5.42    2.80
  -2  12  -2    6.14    3.24
  -4  12  -2    4.69    2.50
  -5  12  -2    1.94    2.03
  -6  12  -2    1.21    2.38
  -4 -11   2   -0.92    2.23
  -3 -11   2    3.39    2.68
  -2 -11   2    1.88    2.65
  -1 -11   2   10.28    3.11
   0 -11   2    5.16    2.77
  -1  11  -2    1.92    2.19
  -2  11  -2  112.13    7.17
  -4  11  -2    5.57    2.43
  -5  11  -2    6.63    2.56
  -6  11  -2    7.26    2.91
  -7  11  -2    1.24    2.39
  -4 -10   2    1.18    2.75
  -3 -10   2   -1.25    1.99
  -2 -10   2    4.06    2.59
  -1 -10   2   -0.53    1.97
   0 -10   2   62.88    5.37
  -1  10  -2    5.91    2.56
  -2  10  -2    5.91    2.58
  -3  10  -2   -0.70    2.02
  -4  10  -2    0.02    1.71
  -5  10  -2    2.73    2.22
  -6  10  -2    0.36    2.01
  -7  10  -2   19.80    4.22
  -5  -9   2    5.79    3.06
  -4  -9   2    6.69    3.18
  -3  -9   2    6.30    2.96
  -2  -9   2    4.29    2.37
   1   9  -2    9.33    2.24
  -1  -9   2    8.40    2.77
   0  -9   2   27.09    3.60
  -1   9  -2    2.91    2.13
  -2   9  -2   68.83    4.99
  -3   9  -2   26.72    3.56
  -4   9  -2   -1.74    1.39
  -4   9  -2   -2.19    1.83
  -5   9  -2   38.40    4.71
  -6   9  -2    1.94    2.14
  -7   9  -2   11.70    3.33
  -8   9  -2   34.39    5.01
  -6  -8   2    4.97    3.38
  -5  -8   2   19.86    4.36
  -4  -8   2   12.63    3.68
  -3  -8   2   -1.52    2.07
   2   8  -2    0.54    1.44
  -2  -8   2    1.68    2.17
  -1  -8   2    9.06    2.68
   1   8  -2    6.82    1.94
   0  -8   2   93.08    5.17
   1  -8   2   14.92    2.77
  -1   8  -2   16.28    2.81
  -2   8  -2    5.38    2.17
  -3   8  -2    0.02    1.80
  -4   8  -2    7.01    2.37
  -4   8  -2    4.55    2.13
  -5   8  -2    5.26    2.36
  -5   8  -2    2.31    2.20
  -6   8  -2   68.74    5.33
  -7   8  -2   11.55    3.08
  -8   8  -2    0.06    2.18
  -6  -7   2    1.89    2.81
  -5  -7   2    3.20    2.57
  -4  -7   2    0.89    2.49
   3   7  -2    6.90    2.09
  -3  -7   2    6.38    2.68
   2   7  -2    7.74    1.95
  -2  -7   2    5.55    2.40
  -1  -7   2   86.21    4.95
   1   7  -2   87.85    4.45
   0  -7   2    1.22    1.55
  -1   7  -2   44.34    3.49
   1  -7   2   37.95    3.36
  -2   7  -2   -0.91    1.34
  -3   7  -2   48.90    3.70
  -3   7  -2   48.17    4.09
  -4   7  -2  102.01    5.22
  -4   7  -2  106.26    5.80
  -5   7  -2    7.41    2.30
  -5   7  -2   12.34    2.77
  -6   7  -2   18.57    3.32
  -7   7  -2    0.60    2.16
  -8   7  -2   26.98    4.52
  -7  -6   2    0.95    2.58
  -6  -6   2    3.28    2.56
  -5  -6   2    2.79    2.62
  -4  -6   2    8.20    2.75
   4   6  -2    4.73    2.11
   3   6  -2   34.29    3.21
  -3  -6   2   41.66    4.38
   2   6  -2   -0.17    1.12
  -2  -6   2    1.45    1.81
  -1  -6   2    2.42    1.65
   1   6  -2   -0.14    1.09
   0  -6   2  216.19    6.38
  -1   6  -2  892.90   14.05
  -2   6  -2    0.06    1.16
  -3   6  -2   27.19    2.68
  -3   6  -2   22.36    2.84
  -4   6  -2   -1.22    1.51
  -4   6  -2   -0.57    1.66
  -5   6  -2   34.30    3.77
  -5   6  -2   46.95    3.93
  -6   6  -2    9.06    2.52
  -6   6  -2   15.35    3.10
  -7   6  -2    3.68    2.13
  -7  -5   2    1.16    2.60
  -6  -5   2   -2.46    1.88
   5   5  -2    0.25    2.00
  -5  -5   2    1.30    1.95
  -4  -5   2    0.62    2.10
   4   5  -2    2.96    1.90
   3   5  -2   37.33    3.20
  -3  -5   2   42.47    4.08
   2   5  -2  440.63    9.51
  -2  -5   2  453.01   10.56
   1   5  -2 1347.63   18.02
  -1  -5   2 1340.09   18.55
   0  -5   2  108.67    4.15
  -1   5  -2   57.72    3.03
  -2   5  -2  205.71    6.43
  -2   5  -2  208.96    5.58
  -3   5  -2   11.08    2.17
  -3   5  -2    7.09    1.75
  -4   5  -2    3.84    1.72
  -4   5  -2   -1.02    1.52
  -5   5  -2   68.16    4.55
  -5   5  -2   72.27    4.82
  -6   5  -2   -0.38    1.59
  -6   5  -2    0.58    1.93
  -7   5  -2    8.91    2.70
  -7   5  -2    4.77    2.49
  -7  -4   2    0.80    2.17
  -6  -4   2    1.54    2.29
   5   4  -2    9.66    2.70
  -5  -4   2    5.83    2.85
  -4  -4   2   -0.79    1.80
   4   4  -2    3.85    1.94
   3   4  -2  290.30    7.70
  -3  -4   2  282.66    8.56
   2   4  -2  257.63    6.66
  -2  -4   2  247.41    7.05
  -1  -4   2   54.79    3.11
   1   4  -2   57.36    2.99
   0  -4   2  219.92    5.06
  -1   4  -2   89.88    3.22
  -2   4  -2   -1.36    0.96
  -2   4  -2   -0.49    1.15
  -3   4  -2   50.42    3.44
  -3   4  -2   49.85    2.90
  -4   4  -2  102.02    4.65
  -4   4  -2  100.29    4.87
  -5   4  -2    1.30    1.82
  -5   4  -2    1.85    1.74
  -6   4  -2   37.72    4.01
  -6   4  -2   39.92    4.11
  -7   4  -2    9.50    2.94
  -7   4  -2   14.29    3.37
  -8  -3   2    1.44    2.51
  -7  -3   2    0.35    2.19
  -6  -3   2    8.00    3.00
   5   3  -2    2.28    2.19
  -5  -3   2    0.73    1.95
  -4  -3   2   -0.67    1.62
   4   3  -2    1.22    1.78
   3   3  -2    5.14    1.67
  -3  -3   2    1.36    1.46
  -2  -3   2    6.84    1.65
   2   3  -2    3.78    1.23
   1   3  -2 1020.71   13.57
  -1  -3   2 1023.19   13.23
   0  -3   2  144.58    3.51
   0   3  -2  147.49    3.80
  -1   3  -2  156.53    3.37
  -1   3  -2  151.90    4.40
  -2   3  -2  200.50    5.53
  -2   3  -2  195.77    4.40
  -3   3  -2    3.63    1.32
  -3   3  -2    6.00    1.58
  -4   3  -2   43.63    3.30
  -4   3  -2   40.41    3.20
  -5   3  -2   57.80    4.26
  -5   3  -2   66.07    4.51
  -6   3  -2  126.91    6.58
  -6   3  -2  125.00    6.29
  -7   3  -2    6.69    2.60
  -8   3  -2    2.76    2.50
  -8  -2   2    2.45    2.43
  -7  -2   2    0.84    2.18
  -6  -2   2    5.49    2.53
  -5  -2   2    3.77    2.26
   5   2  -2    2.94    2.06
   4   2  -2    2.76    1.80
  -4  -2   2    1.81    1.83
  -3  -2   2   29.95    2.84
   3   2  -2   31.59    2.76
   2   2  -2  171.79    5.01
  -2  -2   2  162.03    5.04
   1   2  -2 1162.87   11.50
   1   2  -2 1166.70   14.21
  -1  -2   2 1189.80   13.66
   0  -2   2   79.13    1.94
   0   2  -2   78.53    2.45
  -1   2  -2    1.93    0.93
  -1   2  -2    3.63    0.70
  -2   2  -2    9.87    1.37
  -2   2  -2    9.59    1.51
  -3   2  -2  362.02    8.01
  -3   2  -2  350.07    7.30
  -4   2  -2  215.52    6.75
  -4   2  -2  213.50    6.75
  -5   2  -2   20.19    2.85
  -5   2  -2   18.70    2.98
  -6   2  -2    2.17    2.02
  -6   2  -2    1.89    2.24
  -7   2  -2   16.00    3.55
  -8   2  -2    0.98    2.46
  -8  -1   2   -1.78    1.97
  -7  -1   2    0.32    2.05
  -6  -1   2    3.06    2.27
  -5  -1   2    0.54    1.84
  -4  -1   2  341.35    9.48
   4   1  -2  339.27    9.07
   3   1  -2  138.16    5.09
  -3  -1   2  134.00    2.52
  -3  -1   2  137.63    5.22
   2   1  -2  280.36    6.19
  -2  -1   2  276.57    6.22
  -1  -1   2  278.83    4.86
   0   1  -2 3324.48   32.27
  -1   1  -2   -0.71    0.88
  -1   1  -2    1.22    0.63
  -2   1  -2   76.25    2.94
  -2   1  -2   75.55    3.37
  -3   1  -2    2.85    1.34
  -3   1  -2    4.15    1.43
  -4   1  -2    5.59    1.76
  -4   1  -2    6.00    1.90
  -5   1  -2   52.30    4.01
  -5   1  -2   64.12    4.66
  -6   1  -2   10.18    2.77
  -6   1  -2   12.75    2.88
  -7   1  -2    4.90    2.72
  -8   1  -2   -0.67    2.18
  -8   0   2    3.02    2.65
  -7   0   2   -1.19    1.80
  -6   0   2    8.55    2.86
  -5   0   2   24.23    3.55
  -4   0   2   85.88    4.71
   4   0  -2   88.66    4.77
  -4   0   2   91.16    3.02
   3   0  -2  689.16   11.85
  -3   0   2  707.87    8.42
  -3   0   2  687.57   12.00
  -2   0   2 7924.55   81.86
   2   0  -2 8321.84   81.84
  -1   0   2   27.77    1.77
   1   0  -2   26.20    1.63
   1   0  -2   27.32    1.36
   0   0   2  801.96    8.77
   0   0  -2  813.70    9.45
  -1   0  -2  490.38    7.56
  -1   0  -2  490.15    6.66
  -2   0  -2   26.29    2.17
  -2   0  -2   27.51    2.24
  -3   0  -2   46.11    3.14
  -3   0  -2   45.29    3.10
  -4   0  -2   64.33    3.91
  -4   0  -2   66.27    4.30
  -5   0  -2   38.88    3.56
  -5   0  -2   36.32    3.93
  -6   0  -2    1.55    2.25
  -7   0  -2    0.78    2.05
  -8   0  -2    3.41    2.91
  -9   1   2    0.09    2.31
  -8   1   2    2.69    2.62
  -7   1   2    1.94    2.34
  -6   1   2  213.88    8.97
  -5   1   2   22.08    3.32
  -4   1   2 1846.70   19.96
  -4   1   2 1855.02   24.69
   3  -1  -2  210.65    6.05
   2  -1  -2  244.05    5.64
  -2   1   2  237.36    5.86
  -1   1   2 2403.56   24.02
   1  -1  -2 2391.27   23.12
   1  -1  -2 2418.66   22.91
   0  -1  -2   15.95    1.45
   0  -1  -2   14.50    1.25
   0  -1  -2   16.11    0.91
  -1  -1  -2  303.09    6.02
  -1  -1  -2  313.28    5.91
  -2  -1  -2  125.15    4.24
  -2  -1  -2  125.38    4.20
  -3  -1  -2   57.17    3.62
  -3  -1  -2   50.65    3.23
  -4  -1  -2   44.94    3.84
  -4  -1  -2   45.61    3.47
  -5  -1  -2   24.59    3.49
  -5  -1  -2   17.81    2.72
  -6  -1  -2   20.54    3.73
  -7  -1  -2    3.44    2.56
  -8  -1  -2    6.95    3.11
  -9   2   2    1.23    2.31
  -8   2   2   20.81    4.15
  -7   2   2    1.86    2.28
  -6   2   2   27.88    3.99
  -5   2   2   33.27    3.94
  -5   2   2   38.99    2.82
  -4   2   2   12.44    2.47
  -3   2   2  739.93   12.63
  -2   2   2  181.90    5.30
   1  -2  -2  492.06    7.85
   0  -2  -2   74.28    3.07
   0  -2  -2   71.76    3.16
  -1  -2  -2   11.77    1.74
  -1  -2  -2   10.62    1.58
  -2  -2  -2    4.68    1.41
  -2  -2  -2    4.11    1.56
  -3  -2  -2    8.40    1.81
  -3  -2  -2   11.61    2.23
  -4  -2  -2  274.73    8.85
  -4  -2  -2  284.07    7.83
  -5  -2  -2    4.70    2.28
  -6  -2  -2    7.31    2.65
  -7  -2  -2   -2.02    2.10
  -8  -2  -2    2.39    2.62
  -9   3   2    2.21    2.96
  -8   3   2    2.68    2.61
  -7   3   2    5.17    2.61
  -6   3   2   23.95    3.92
  -5   3   2    0.10    1.12
  -5   3   2    1.69    2.07
  -4   3   2    2.25    1.88
  -3   3   2   57.36    3.68
  -2   3   2  197.14    5.87
  -1   3   2    8.24    1.65
   1  -3  -2    4.97    1.38
   0  -3  -2   30.96    2.36
   0  -3  -2   30.67    2.43
  -1  -3  -2  276.64    6.54
  -1  -3  -2  282.13    7.03
  -2  -3  -2  499.02   10.55
  -2  -3  -2  490.30    9.44
  -3  -3  -2   37.46    3.08
  -3  -3  -2   38.13    3.58
  -4  -3  -2   20.88    3.30
  -4  -3  -2   25.30    2.87
  -5  -3  -2    8.23    2.88
  -6  -3  -2   -0.33    2.09
  -7  -3  -2   -1.81    1.85
  -9   4   2    3.65    2.88
  -8   4   2    1.26    2.19
  -7   4   2   12.43    3.40
  -6   4   2   -0.43    2.06
  -6   4   2    1.56    1.41
  -5   4   2   45.71    4.28
  -4   4   2   17.71    2.94
  -3   4   2   16.97    2.54
  -2   4   2  132.61    5.19
  -1   4   2    1.86    1.30
   0  -4  -2   57.33    3.51
   0  -4  -2   53.42    3.16
  -1  -4  -2   91.33    4.14
  -1  -4  -2   95.50    4.59
  -2  -4  -2   56.15    3.57
  -2  -4  -2   57.53    4.21
  -3  -4  -2   37.60    3.22
  -3  -4  -2   37.67    3.87
  -4  -4  -2    3.04    1.96
  -4  -4  -2    0.61    1.93
  -5  -4  -2    0.26    1.91
  -6  -4  -2    0.66    2.02
  -7  -4  -2   -0.04    2.51
  -9   5   2   -2.18    2.48
  -8   5   2    5.50    3.04
  -7   5   2   -1.47    2.22
  -6   5   2    1.03    2.44
  -6   5   2    0.26    1.43
  -5   5   2    1.90    2.34
  -4   5   2   51.68    4.45
  -3   5   2   82.42    4.91
  -2   5   2    6.35    1.89
  -1   5   2   22.97    2.78
   0  -5  -2   26.58    2.65
   0  -5  -2   23.10    2.68
  -1  -5  -2   -1.82    1.15
  -1  -5  -2    0.03    1.39
  -2  -5  -2   17.80    2.98
  -2  -5  -2   17.91    2.51
  -3  -5  -2   -0.01    1.68
  -3  -5  -2   -0.30    1.88
  -4  -5  -2    2.19    2.17
  -5  -5  -2   -2.38    1.68
  -6  -5  -2   -3.33    1.84
  -7  -5  -2    3.92    3.07
  -9   6   2   -2.59    2.68
  -8   6   2    0.72    2.60
  -7   6   2   12.79    2.84
  -7   6   2   17.35    3.78
  -6   6   2    7.48    2.26
  -6   6   2   10.32    3.28
  -5   6   2   77.97    5.92
  -4   6   2   32.31    3.93
  -3   6   2    2.91    2.12
  -2   6   2   23.81    3.01
  -1   6   2    4.23    2.04
   0  -6  -2    2.71    1.62
   0  -6  -2   -0.12    1.60
  -1  -6  -2   17.36    3.06
  -1  -6  -2   11.87    2.44
  -2  -6  -2    5.72    2.39
  -2  -6  -2    8.73    2.31
  -3  -6  -2    1.40    2.32
  -3  -6  -2    2.30    1.90
  -4  -6  -2    1.05    2.09
  -5  -6  -2    5.52    2.69
  -6  -6  -2   -0.60    2.31
  -8   7   2    0.56    2.73
  -7   7   2    3.33    2.73
  -7   7   2    8.09    2.50
  -6   7   2   -4.15    1.67
  -5   7   2    2.59    2.37
  -4   7   2   32.31    4.12
  -3   7   2    8.06    2.63
  -2   7   2    6.66    2.31
  -1   7   2    4.26    2.16
   0  -7  -2    2.89    2.24
  -1  -7  -2    3.40    1.99
  -1  -7  -2    1.83    1.98
  -2  -7  -2   -2.66    1.72
  -2  -7  -2    2.97    1.97
  -3  -7  -2   95.26    6.59
  -4  -7  -2   16.52    3.79
  -5  -7  -2    0.68    2.22
  -8   8   2   -2.59    2.38
  -7   8   2   -1.23    2.36
  -7   8   2    2.64    1.81
  -6   8   2   18.09    4.10
  -5   8   2    7.24    2.96
  -4   8   2    3.46    2.49
  -3   8   2    8.48    3.09
  -2   8   2  104.55    6.41
  -1   8   2  156.17    7.76
   0  -8  -2  176.19    8.06
  -1  -8  -2  279.39   10.18
  -2  -8  -2  111.54    6.98
  -2  -8  -2  112.57    6.08
  -3  -8  -2    7.68    3.02
  -4  -8  -2    3.62    2.93
  -5  -8  -2    2.46    3.05
  -8   9   2    2.54    3.38
  -7   9   2    4.68    2.44
  -7   9   2    0.44    2.92
  -6   9   2   -1.67    2.58
  -5   9   2    2.95    2.75
  -4   9   2   22.19    4.14
  -3   9   2   27.12    4.45
  -2   9   2   92.96    6.57
  -1   9   2   99.26    6.76
   0  -9  -2  153.79    8.09
  -1  -9  -2    8.73    3.09
  -2  -9  -2   26.18    4.54
  -3  -9  -2    1.39    2.42
  -4  -9  -2    0.27    2.44
  -7  10   2    6.13    3.55
  -7  10   2    4.07    2.77
  -6  10   2    0.22    2.82
  -5  10   2    2.18    2.97
  -4  10   2   14.73    4.03
  -3  10   2    3.75    2.61
  -2  10   2   -0.69    2.30
  -1  10   2   84.46    6.98
   0 -10  -2   18.29    3.93
  -1 -10  -2    5.06    2.85
  -2 -10  -2    5.68    3.16
  -3 -10  -2   -1.03    2.23
  -7  11   2    2.63    2.51
  -7  11   2    1.32    3.55
  -6  11   2    3.88    3.45
  -5  11   2    1.18    3.06
  -4  11   2   -2.21    2.59
  -3  11   2    5.36    3.06
  -2  11   2    5.69    3.09
  -1  11   2   14.49    4.12
   0 -11  -2    8.30    3.11
  -1 -11  -2    8.36    3.46
  -2 -11  -2    0.85    2.19
  -6  12   2   -1.46    3.48
  -5  12   2    0.94    3.26
  -4  12   2   -0.95    3.01
  -3  12   2   12.07    4.41
  -2  12   2    2.15    3.09
  -1  12   2    1.17    2.83
   0  12   2    3.45    2.75
   0 -12  -2    0.41    2.69
  -1 -12  -2   -3.56    2.37
  -5  13   2    5.76    4.08
  -4  13   2   -0.06    3.53
  -3  13   2   -1.93    3.11
  -2  13   2    3.35    3.41
  -1  13   2   24.42    5.68
   0  13   2    5.65    3.56
  -2  14  -3    4.87    2.69
  -3  14  -3    4.32    2.57
  -2 -13   3    2.96    3.10
  -3  13  -3    3.69    2.26
  -4  13  -3    0.66    2.02
  -5  13  -3    1.06    2.22
  -3 -12   3    5.86    3.61
  -2 -12   3   -0.35    2.65
  -1 -12   3    0.09    2.41
  -3  12  -3    1.28    2.24
  -4  12  -3   -1.06    1.80
  -5  12  -3    0.04    2.13
  -6  12  -3    4.91    3.09
  -4 -11   3    2.73    2.94
  -3 -11   3    6.39    3.36
  -2 -11   3    4.57    2.78
  -1 -11   3    6.95    2.86
   0 -11   3   39.64    4.70
  -1  11  -3   82.71    6.14
  -3  11  -3   -0.42    1.83
  -4  11  -3    7.92    2.92
  -5  11  -3    0.28    1.99
  -6  11  -3    6.57    3.01
  -5 -10   3   -1.37    2.73
  -4 -10   3   -1.67    2.41
  -3 -10   3    4.37    2.68
  -2 -10   3   27.28    4.42
  -1 -10   3   14.30    3.31
   0 -10   3   62.53    5.05
  -1  10  -3    6.37    2.53
  -3  10  -3    5.26    2.44
  -4  10  -3    3.01    2.35
  -5  10  -3    0.82    1.93
  -6  10  -3   -0.44    1.99
  -7  10  -3   22.92    4.36
  -5  -9   3   -3.55    2.05
  -4  -9   3    1.44    2.52
  -3  -9   3    0.73    2.16
  -2  -9   3    2.06    2.00
   1   9  -3    0.13    1.49
  -1  -9   3    0.07    1.89
   0  -9   3   -3.43    1.42
  -1   9  -3   16.10    2.98
  -2   9  -3   34.78    3.64
  -3   9  -3  144.06    7.22
  -4   9  -3   -0.02    1.72
  -5   9  -3   -0.35    1.79
  -6   9  -3   40.68    4.91
  -7   9  -3    1.32    2.22
  -6  -8   3   -2.40    2.26
  -5  -8   3    1.42    2.55
  -4  -8   3    5.25    2.73
  -3  -8   3    1.00    2.21
  -2  -8   3   41.24    4.40
   2   8  -3   26.06    3.19
  -1  -8   3    0.93    1.90
   1   8  -3    0.22    1.38
   0  -8   3   12.28    2.44
  -1   8  -3   19.76    2.91
  -2   8  -3    0.03    1.66
  -2   8  -3    1.50    1.57
  -3   8  -3    3.12    2.09
  -3   8  -3   -1.07    1.61
  -4   8  -3    0.43    1.72
  -5   8  -3    3.60    2.31
  -6   8  -3  159.58    8.09
  -7   8  -3   14.22    3.47
  -8   8  -3   16.48    3.84
  -6  -7   3    1.76    2.58
  -5  -7   3    7.28    3.05
  -4  -7   3    6.09    2.86
  -3  -7   3    3.99    2.37
   3   7  -3    2.77    1.81
  -2  -7   3   40.88    4.20
   2   7  -3   33.85    3.31
  -1  -7   3   67.16    4.41
   1   7  -3   66.59    4.11
   0  -7   3   -1.47    1.19
  -1   7  -3   11.80    2.13
  -2   7  -3   16.00    2.28
  -2   7  -3   20.34    2.99
  -3   7  -3   72.41    5.09
  -3   7  -3   71.92    3.93
  -4   7  -3   16.21    3.05
  -5   7  -3   12.39    2.89
  -6   7  -3    2.14    2.13
  -7   7  -3   -0.45    2.18
  -8   7  -3    1.84    2.68
  -7  -6   3    1.22    2.69
  -6  -6   3    0.93    2.45
  -5  -6   3    6.50    2.87
  -4  -6   3    3.64    2.60
   4   6  -3    4.05    2.07
  -3  -6   3    4.00    2.29
   3   6  -3    4.96    1.96
   2   6  -3   -0.94    1.22
  -2  -6   3    5.34    2.13
  -1  -6   3   70.45    4.11
   1   6  -3   85.00    4.38
   0  -6   3   11.93    1.91
  -1   6  -3    8.81    1.65
  -1   6  -3    7.68    1.93
  -2   6  -3    5.60    1.81
  -2   6  -3    6.25    1.53
  -3   6  -3    7.13    2.11
  -3   6  -3    5.98    1.68
  -4   6  -3    2.72    1.64
  -4   6  -3    1.30    1.68
  -5   6  -3  150.64    7.11
  -6   6  -3    0.93    1.77
  -7   6  -3    2.24    2.16
  -8   6  -3    0.22    2.66
  -7  -5   3   -1.30    2.38
  -6  -5   3    5.34    2.66
   5   5  -3    3.12    2.16
  -5  -5   3    2.39    2.29
   4   5  -3    8.03    2.45
  -4  -5   3   11.99    3.09
  -3  -5   3  334.74    9.77
   3   5  -3  326.73    8.98
   2   5  -3   10.64    2.09
  -2  -5   3   16.15    2.57
  -1  -5   3   12.56    2.00
   1   5  -3   11.44    1.90
   0  -5   3   26.59    2.13
   0   5  -3   22.03    2.16
  -1   5  -3    6.20    1.55
  -1   5  -3    6.58    1.31
  -2   5  -3   46.85    3.34
  -2   5  -3   44.06    2.43
  -3   5  -3    1.00    1.52
  -3   5  -3    1.95    1.32
  -4   5  -3  104.49    5.43
  -4   5  -3  111.12    4.66
  -5   5  -3   62.86    4.77
  -5   5  -3   66.61    4.46
  -6   5  -3    8.63    2.72
  -7   5  -3    0.59    2.14
  -7  -4   3    4.68    2.76
   6   4  -3    1.82    2.41
  -6  -4   3    1.48    2.43
   5   4  -3   73.05    5.36
  -5  -4   3   73.73    5.55
   4   4  -3    6.96    2.24
  -4  -4   3    7.93    2.56
  -3  -4   3   59.58    4.28
   3   4  -3   61.76    3.86
   2   4  -3    2.91    1.34
   2   4  -3    2.09    0.67
  -2  -4   3    0.56    1.37
   1   4  -3  144.26    5.09
  -1  -4   3  145.75    4.59
   1   4  -3  145.90    3.69
   0  -4   3  355.82    6.25
   0   4  -3  351.33    6.92
  -1   4  -3   11.56    1.24
  -1   4  -3   11.55    1.75
  -2   4  -3  127.98    5.05
  -2   4  -3  129.27    3.54
  -3   4  -3  165.21    6.00
  -3   4  -3  159.72    4.67
  -4   4  -3    5.70    1.89
  -4   4  -3    6.89    1.86
  -5   4  -3  136.82    5.96
  -5   4  -3  135.64    6.43
  -6   4  -3   62.08    4.97
  -6   4  -3   56.19    4.64
  -7   4  -3    8.74    2.86
  -8  -3   3    0.54    2.39
  -7  -3   3    2.76    2.35
   6   3  -3    1.41    2.19
  -6  -3   3    0.65    2.12
   5   3  -3    4.36    2.51
  -5  -3   3    4.38    2.61
  -4  -3   3   10.64    2.56
   4   3  -3   10.99    2.52
   3   3  -3   14.72    2.31
  -3  -3   3   13.88    2.37
  -2  -3   3   46.32    3.14
   2   3  -3   48.78    3.05
   1   3  -3   33.90    1.71
  -1  -3   3   33.59    2.30
   1   3  -3   33.54    2.44
   0   3  -3  106.09    3.38
   0  -3   3  108.07    2.77
  -1   3  -3  353.79    4.64
  -1   3  -3  361.56    7.22
  -2   3  -3  251.71    6.60
  -2   3  -3  253.51    4.65
  -3   3  -3  155.24    5.63
  -3   3  -3  170.80    4.74
  -4   3  -3    9.42    2.05
  -4   3  -3    4.80    2.00
  -5   3  -3  321.99    9.67
  -5   3  -3  320.06    9.04
  -6   3  -3    3.31    2.26
  -6   3  -3    2.62    2.09
  -7   3  -3   -1.86    2.11
  -8  -2   3   -0.07    2.60
  -7  -2   3   -2.99    1.92
   6   2  -3    6.36    2.92
  -6  -2   3    5.76    2.75
  -5  -2   3   13.77    3.10
   5   2  -3   20.34    3.39
  -4  -2   3   11.53    2.58
   4   2  -3    7.05    2.18
   3   2  -3  134.61    5.22
  -3  -2   3  135.78    5.33
   2   2  -3   81.73    3.72
  -2  -2   3   82.62    3.72
   1   2  -3   73.66    3.22
  -1  -2   3   72.21    2.74
   1   2  -3   73.81    2.21
   0   2  -3    6.79    1.19
  -1   2  -3  325.03    6.67
  -2   2  -3   27.16    2.42
  -2   2  -3   24.57    1.71
  -3   2  -3   26.75    2.24
  -3   2  -3   23.99    2.54
  -4   2  -3   14.76    2.44
  -4   2  -3   12.12    2.21
  -5   2  -3    1.00    1.94
  -5   2  -3   -0.27    1.68
  -6   2  -3   18.46    3.34
  -6   2  -3   19.76    3.40
  -7   2  -3   24.94    4.02
  -8  -1   3    5.78    3.01
  -7  -1   3   -1.45    1.77
  -6  -1   3    1.37    2.41
   5   1  -3    7.52    2.56
  -5  -1   3    7.66    2.74
   4   1  -3  125.81    5.83
  -4  -1   3  118.66    5.74
   3   1  -3   33.14    2.92
  -3  -1   3   35.77    3.00
   2   1  -3    2.94    1.26
   2   1  -3    0.88    0.50
  -2  -1   3    2.20    1.30
   1   1  -3  165.57    3.41
   1   1  -3  161.69    4.43
  -1  -1   3  165.05    3.82
   0   1  -3   21.66    1.65
  -1   1  -3   -0.27    0.59
  -1   1  -3    0.19    1.08
  -2   1  -3  184.95    5.42
  -2   1  -3  183.84    4.29
  -3   1  -3  373.53    8.55
  -3   1  -3  358.37    7.62
  -4   1  -3   35.28    3.40
  -4   1  -3   35.58    3.23
  -5   1  -3    4.26    2.25
  -5   1  -3    0.70    1.90
  -6   1  -3   19.84    3.53
  -6   1  -3   18.87    3.27
  -7   1  -3    1.83    2.32
  -8   0   3   -1.67    1.94
  -7   0   3    4.01    2.72
  -6   0   3    2.46    2.33
  -5   0   3  100.66    6.02
   5   0  -3   95.85    5.77
  -4   0   3 1452.09   15.24
  -4   0   3 1439.80   21.27
   4   0  -3 1409.43   21.04
   3   0  -3  123.15    4.91
  -3   0   3  119.21    4.89
   2   0  -3   16.95    1.26
   2   0  -3   17.57    1.91
  -2   0   3   14.57    1.95
  -1   0   3  289.49    5.46
   1   0  -3  283.11    5.08
   1   0  -3  294.86    5.74
   0   0  -3    3.33    1.11
   0   0   3    1.97    0.76
   0   0  -3    1.09    0.69
  -1   0  -3  534.21    7.37
  -1   0  -3  501.99    8.69
  -2   0  -3   36.80    2.84
  -2   0  -3   35.55    2.28
  -3   0  -3    3.20    1.41
  -3   0  -3    6.35    1.83
  -4   0  -3   12.24    2.43
  -4   0  -3   16.55    2.59
  -5   0  -3    1.76    1.97
  -5   0  -3   -3.55    1.47
  -6   0  -3    0.07    1.91
  -7   0  -3   27.05    4.44
  -8   0  -3   -1.39    2.59
  -9   1   3    3.16    2.73
  -8   1   3   16.50    3.99
  -7   1   3    6.70    3.03
  -6   1   3  576.65   14.69
  -5   1   3    3.66    2.28
   4  -1  -3  160.14    6.26
  -4   1   3  166.90    6.47
   3  -1  -3  206.89    6.29
  -3   1   3  219.48    6.44
  -2   1   3   22.04    2.38
   2  -1  -3   21.69    1.72
   2  -1  -3   24.89    2.20
   1  -1  -3  256.66    5.35
  -1   1   3  248.84    5.44
   1  -1  -3  259.78    5.07
   0  -1  -3    3.36    1.03
   0  -1  -3    2.43    0.68
   0  -1  -3    3.35    1.38
  -1  -1  -3  105.32    3.61
  -1  -1  -3  109.79    4.09
  -2  -1  -3  119.90    4.29
  -2  -1  -3  117.09    4.66
  -3  -1  -3   -0.94    1.17
  -3  -1  -3    0.74    1.48
  -4  -1  -3   25.50    3.09
  -4  -1  -3   24.09    3.09
  -5  -1  -3    0.38    1.76
  -5  -1  -3    0.34    1.90
  -6  -1  -3    3.23    2.45
  -7  -1  -3    9.49    3.32
  -8  -1  -3    3.86    3.07
  -9   2   3   -3.20    2.44
  -8   2   3   18.19    4.21
  -7   2   3    4.12    2.48
  -6   2   3    8.52    3.07
  -5   2   3    2.19    1.20
  -5   2   3    6.24    2.46
  -4   2   3    3.21    2.03
  -3   2   3   28.38    2.85
   2  -2  -3   11.24    1.65
  -2   2   3    9.75    1.74
   1  -2  -3   53.12    2.83
   1  -2  -3   55.13    2.36
  -1   2   3   53.04    2.83
   0  -2  -3   62.66    3.03
   0  -2  -3   60.34    1.66
   0  -2  -3   61.37    3.20
  -1  -2  -3  104.60    3.96
  -1  -2  -3  102.94    4.21
  -2  -2  -3  789.73   12.93
  -2  -2  -3  808.59   13.27
  -3  -2  -3   72.06    4.37
  -3  -2  -3   82.43    4.32
  -4  -2  -3   11.35    2.51
  -4  -2  -3   12.47    2.72
  -5  -2  -3   -2.56    1.57
  -5  -2  -3    0.95    2.03
  -6  -2  -3    0.52    1.96
  -7  -2  -3    0.96    2.54
  -9   3   3    2.02    3.06
  -8   3   3    3.20    2.79
  -7   3   3   -0.04    2.32
  -6   3   3    2.58    2.43
  -5   3   3   71.25    5.40
  -4   3   3   26.88    3.26
  -3   3   3    4.62    1.80
  -2   3   3   59.36    3.51
   1  -3  -3    9.68    1.65
  -1   3   3   13.88    2.00
   0  -3  -3  526.67    9.92
   0  -3  -3  523.34    9.76
  -1  -3  -3  233.13    6.62
  -1  -3  -3  230.17    6.49
  -2  -3  -3  338.13    8.35
  -2  -3  -3  321.79    8.50
  -3  -3  -3    0.52    1.66
  -3  -3  -3    6.35    2.08
  -4  -3  -3   -1.60    1.55
  -4  -3  -3   -0.55    1.66
  -5  -3  -3    7.13    2.72
  -6  -3  -3    4.05    2.65
  -7  -3  -3    2.29    2.56
  -9   4   3    1.02    2.77
  -8   4   3    0.72    2.44
  -7   4   3    5.91    2.98
  -6   4   3    5.58    3.05
  -6   4   3    2.54    1.53
  -5   4   3   -0.42    1.99
  -4   4   3   25.11    3.53
  -3   4   3   18.59    2.68
  -2   4   3   70.75    4.05
   1  -4  -3    7.96    1.76
  -1   4   3    9.15    1.95
   0  -4  -3   10.59    1.98
   0  -4  -3    9.88    2.04
  -1  -4  -3   10.21    2.23
  -1  -4  -3   13.15    2.15
  -2  -4  -3    2.10    1.69
  -2  -4  -3   -0.99    1.43
  -3  -4  -3    0.76    1.74
  -3  -4  -3    2.42    1.97
  -4  -4  -3    5.18    2.15
  -4  -4  -3   -1.55    1.71
  -5  -4  -3    2.81    2.43
  -6  -4  -3    0.66    2.35
  -7  -4  -3    6.80    3.36
  -9   5   3    1.60    2.87
  -8   5   3    5.87    3.09
  -7   5   3    2.36    2.81
  -6   5   3   14.62    3.59
  -5   5   3   48.02    4.85
  -4   5   3   10.85    2.85
  -3   5   3    9.90    2.50
  -2   5   3   48.16    3.72
  -1   5   3    5.48    1.85
   1  -5  -3    6.15    1.86
   0  -5  -3   48.82    3.83
   0  -5  -3   49.59    3.61
  -1  -5  -3   14.21    2.40
  -1  -5  -3   16.52    2.77
  -2  -5  -3    0.72    1.81
  -2  -5  -3    1.02    1.76
  -3  -5  -3    2.43    2.20
  -3  -5  -3    4.15    2.14
  -4  -5  -3   -0.07    1.96
  -5  -5  -3    0.74    2.25
  -6  -5  -3    1.49    2.47
  -9   6   3    2.64    3.27
  -8   6   3    0.91    2.46
  -7   6   3   73.64    6.54
  -6   6   3   -0.14    2.33
  -5   6   3    7.70    2.89
  -4   6   3   17.21    3.25
  -3   6   3   10.15    2.74
  -2   6   3   10.83    2.52
  -1   6   3    9.72    2.50
   0  -6  -3   72.76    4.57
   0  -6  -3   68.28    4.79
  -1  -6  -3   19.42    3.18
  -1  -6  -3   12.24    2.61
  -2  -6  -3   43.74    4.40
  -2  -6  -3   59.04    4.40
  -3  -6  -3    0.20    1.76
  -3  -6  -3    3.35    2.25
  -4  -6  -3    5.11    2.52
  -5  -6  -3    3.66    2.55
  -6  -6  -3    6.07    3.28
  -8   7   3    2.82    3.01
  -7   7   3    6.31    2.38
  -7   7   3    3.66    2.98
  -6   7   3    0.97    2.46
  -5   7   3    2.96    2.61
  -4   7   3    2.05    2.10
  -3   7   3    3.04    2.33
  -2   7   3    7.07    2.48
  -1   7   3   55.46    4.94
   0  -7  -3   74.06    4.92
   0  -7  -3   72.94    5.26
  -1  -7  -3  271.19    9.64
  -2  -7  -3    1.29    2.06
  -2  -7  -3   -0.18    1.79
  -3  -7  -3   11.28    2.89
  -3  -7  -3    9.48    3.07
  -4  -7  -3    4.56    2.74
  -5  -7  -3    2.34    2.64
  -8   8   3    0.98    3.14
  -7   8   3    2.47    2.99
  -6   8   3    4.77    3.19
  -5   8   3    7.39    3.05
  -4   8   3   32.45    4.61
  -3   8   3    6.88    2.87
  -2   8   3   17.86    3.71
  -1   8   3  599.34   15.90
   0  -8  -3  149.93    7.68
  -1  -8  -3  107.58    6.09
  -1  -8  -3  106.21    6.78
  -2  -8  -3    8.85    2.80
  -2  -8  -3    5.93    2.68
  -3  -8  -3   18.94    4.15
  -4  -8  -3   -1.41    2.17
  -5  -8  -3   -0.70    2.54
  -8   9   3   -0.33    3.20
  -7   9   3    3.55    3.14
  -6   9   3   -1.84    2.36
  -5   9   3    5.61    3.23
  -4   9   3   31.46    4.89
  -3   9   3  195.90    9.63
  -2   9   3   98.27    7.04
  -1   9   3   10.03    3.45
   0  -9  -3   24.35    4.25
  -1  -9  -3   22.77    4.27
  -2  -9  -3   -3.15    1.86
  -3  -9  -3    7.05    3.25
  -4  -9  -3    3.77    3.04
  -7  10   3   -1.46    2.68
  -6  10   3   -1.24    2.78
  -5  10   3    5.54    3.39
  -4  10   3    1.16    2.62
  -3  10   3   29.39    5.00
  -2  10   3   85.29    6.93
  -1  10   3    2.19    2.72
   0 -10  -3    0.07    2.35
  -1 -10  -3   -1.17    2.19
  -2 -10  -3    1.41    2.42
  -3 -10  -3    3.81    2.95
  -7  11   3    2.49    4.06
  -6  11   3   -0.96    3.52
  -5  11   3    7.39    3.68
  -4  11   3    7.74    3.52
  -3  11   3    1.27    3.00
  -2  11   3    2.84    2.95
  -1  11   3   -2.47    2.16
   0  11   3   -1.73    2.29
   0 -11  -3    2.09    2.64
  -1 -11  -3    8.47    3.55
  -2 -11  -3    0.84    2.91
  -6  12   3   -0.50    3.50
  -5  12   3   -1.24    2.82
  -4  12   3   -1.27    3.24
  -3  12   3   -0.05    2.69
  -2  12   3   -2.30    2.40
  -1  12   3   20.29    5.08
   0  12   3    1.76    2.71
  -1 -12  -3   -2.15    2.43
  -4  13   3   -1.39    3.32
  -3  13   3   -1.64    3.25
  -2  13   3   27.12    6.09
  -1  13   3    5.06    3.69
  -2  14  -4    4.29    2.59
  -3  14  -4   -1.72    2.12
  -2  13  -4    3.36    2.55
  -3  13  -4   -0.04    2.48
  -4  13  -4    0.29    2.30
  -3 -12   4    2.47    3.14
  -1  12  -4    9.11    2.83
  -2  12  -4   23.78    3.98
  -3  12  -4   -0.98    1.94
  -4  12  -4    2.76    2.06
  -5  12  -4   -1.25    2.02
  -4 -11   4    4.39    3.33
  -3 -11   4   -0.18    2.27
  -2 -11   4    1.62    2.56
  -1 -11   4   11.51    3.27
  -1  11  -4   15.95    3.25
  -2  11  -4   18.53    3.56
  -3  11  -4    0.66    1.88
  -4  11  -4    3.05    2.55
  -5  11  -4    3.10    2.33
  -6  11  -4   -0.29    2.08
  -5 -10   4   -0.03    2.78
  -4 -10   4   13.57    4.01
  -3 -10   4   10.84    3.42
  -2 -10   4   80.90    6.03
  -1 -10   4    0.98    2.08
   1  10  -4    1.88    1.72
   0  10  -4    0.06    1.59
  -1  10  -4    6.89    2.41
  -2  10  -4   59.79    5.20
  -3  10  -4  122.16    7.40
  -4  10  -4    3.66    2.35
  -5  10  -4   -0.34    1.91
  -6  10  -4   26.04    4.54
  -7  10  -4    0.35    2.25
  -5  -9   4    0.91    2.78
  -4  -9   4   22.91    4.59
  -3  -9   4   11.45    3.24
   2   9  -4    3.84    2.01
  -2  -9   4    4.09    2.51
  -1  -9   4    3.97    2.24
   1   9  -4    0.00    1.49
   0   9  -4    6.03    2.13
   0  -9   4    3.32    2.12
  -1   9  -4    8.50    2.57
  -2   9  -4   83.31    5.56
  -3   9  -4    3.57    2.30
  -4   9  -4    4.04    2.48
  -5   9  -4    2.81    1.99
  -6   9  -4  117.93    7.49
  -7   9  -4   -1.81    2.12
  -6  -8   4    3.86    3.12
  -5  -8   4    2.58    2.67
  -4  -8   4    1.03    2.23
   3   8  -4   11.95    2.78
  -3  -8   4    9.28    3.15
  -2  -8   4    8.36    2.68
   2   8  -4    1.18    1.63
   1   8  -4   27.34    3.39
  -1  -8   4   30.20    3.45
   1   8  -4   28.86    2.88
   0   8  -4    2.27    1.72
   0  -8   4    3.82    1.85
  -1   8  -4   31.14    3.38
  -1   8  -4   25.83    3.01
  -2   8  -4    3.50    2.13
  -3   8  -4   66.28    5.22
  -4   8  -4 1170.22   22.07
  -5   8  -4   22.59    3.83
  -6   8  -4   44.93    5.17
  -7   8  -4    7.27    2.82
  -6  -7   4    0.47    2.29
  -5  -7   4    8.32    3.27
  -4  -7   4    2.13    2.40
   4   7  -4   -1.38    1.68
  -3  -7   4   50.95    4.74
   3   7  -4   53.71    4.47
   2   7  -4   26.07    3.25
  -2  -7   4   27.70    3.48
  -1  -7   4   69.43    4.51
   1   7  -4   73.73    4.58
   1   7  -4   71.48    3.70
   0   7  -4    1.51    1.38
   0  -7   4    1.72    1.41
  -1   7  -4    0.86    1.62
  -1   7  -4   -0.11    1.27
  -2   7  -4  256.37    8.56
  -3   7  -4  238.68    8.71
  -4   7  -4   10.79    2.83
  -5   7  -4    3.64    2.22
  -6   7  -4   -3.36    1.68
  -7   7  -4   -0.18    2.13
  -8   7  -4   -2.25    2.30
  -7  -6   4    2.71    2.81
  -6  -6   4    1.37    2.22
  -5  -6   4   30.29    4.55
   5   6  -4   23.54    3.82
  -4  -6   4    0.85    2.02
   4   6  -4    3.20    2.06
   3   6  -4   20.88    3.07
  -3  -6   4   21.94    3.43
  -2  -6   4   49.15    3.91
   2   6  -4   51.68    3.90
  -1  -6   4   81.92    4.37
   1   6  -4   88.89    3.74
   1   6  -4   91.57    4.86
   0  -6   4   28.73    2.45
   0   6  -4   25.89    2.56
  -1   6  -4    0.63    1.16
  -1   6  -4    2.72    1.47
  -2   6  -4    6.88    2.01
  -2   6  -4    2.86    1.23
  -3   6  -4   10.90    2.56
  -4   6  -4  219.51    8.46
  -5   6  -4  118.91    6.57
  -6   6  -4   -2.17    1.85
  -7   6  -4   -1.66    2.02
  -8   6  -4    3.94    2.82
  -7  -5   4    2.11    2.65
   6   5  -4   -1.39    2.18
  -6  -5   4   -0.78    2.12
   5   5  -4   14.15    3.13
  -5  -5   4   19.39    3.71
   4   5  -4   93.87    5.56
  -4  -5   4   79.97    5.53
  -3  -5   4   61.29    4.50
   3   5  -4   59.38    4.19
  -2  -5   4   30.72    3.05
   2   5  -4   28.89    3.10
   2   5  -4   33.14    1.93
   1   5  -4   73.92    4.20
  -1  -5   4   89.65    3.92
   1   5  -4   88.95    3.33
   0   5  -4  357.60    7.66
   0  -5   4  364.19    6.78
  -1   5  -4   18.94    2.32
  -1   5  -4   20.99    1.70
  -2   5  -4   28.37    1.95
  -2   5  -4   29.71    2.96
  -3   5  -4   20.21    1.98
  -3   5  -4   17.63    2.85
  -4   5  -4   20.93    3.07
  -5   5  -4   -1.05    1.77
  -6   5  -4    5.01    2.40
  -7   5  -4   -0.33    2.25
  -7  -4   4    5.10    2.70
   7   4  -4    5.23    2.98
   6   4  -4   -0.38    2.27
  -6  -4   4    2.02    2.50
  -5  -4   4   54.27    5.14
   5   4  -4   51.49    4.83
  -4  -4   4   71.85    5.06
   4   4  -4   67.06    4.78
   3   4  -4   -0.89    1.33
  -3  -4   4   -1.91    1.54
   2   4  -4  478.97    6.40
   2   4  -4  482.84   10.69
  -2  -4   4  471.08    9.68
  -1  -4   4   62.68    2.97
   1   4  -4   58.00    2.53
   1   4  -4   68.69    3.79
   0   4  -4    5.94    1.30
   0  -4   4    5.34    1.06
  -1   4  -4   55.21    3.33
  -1   4  -4   50.53    1.69
  -2   4  -4   58.25    3.76
  -2   4  -4   63.71    2.20
  -3   4  -4   70.77    4.30
  -3   4  -4   71.18    3.07
  -4   4  -4   22.88    3.19
  -4   4  -4   24.15    2.59
  -5   4  -4   20.67    3.29
  -6   4  -4   45.59    4.73
  -7   4  -4    3.95    2.63
  -8  -3   4   -2.59    2.21
  -7  -3   4   -2.06    1.83
   6   3  -4   -3.10    1.85
  -6  -3   4   -1.21    1.89
   5   3  -4    9.18    2.71
  -5  -3   4   10.01    3.03
   4   3  -4    7.29    2.23
  -4  -3   4    7.06    2.52
   3   3  -4  160.17    6.20
  -3  -3   4  163.73    6.01
  -2  -3   4    6.32    1.58
   2   3  -4    6.41    1.78
   2   3  -4    4.62    0.78
  -1  -3   4   10.27    1.42
   1   3  -4    9.48    1.71
   1   3  -4    9.19    1.22
   0  -3   4  514.94    6.33
   0   3  -4  517.59    8.59
  -1   3  -4  691.32   11.29
  -2   3  -4   28.85    1.54
  -2   3  -4   29.51    2.73
  -3   3  -4  796.56   14.34
  -3   3  -4  809.53   11.23
  -4   3  -4   68.51    3.85
  -4   3  -4   61.88    4.52
  -5   3  -4    0.48    1.80
  -5   3  -4    0.66    1.89
  -6   3  -4    6.71    2.53
  -7   3  -4   -3.49    2.11
  -8  -2   4    1.55    2.43
  -7  -2   4    5.23    2.93
  -6  -2   4    1.20    2.14
   6   2  -4   -0.13    2.14
  -5  -2   4   10.52    2.88
   5   2  -4   13.65    3.32
  -4  -2   4   20.85    3.12
   4   2  -4   15.04    2.82
  -3  -2   4   82.20    4.43
   3   2  -4   77.64    4.39
  -2  -2   4  107.70    4.20
   2   2  -4  114.11    2.51
   2   2  -4  115.65    4.62
   1   2  -4  171.27    5.26
  -1  -2   4  180.97    4.21
   1   2  -4  181.02    4.13
   0   2  -4    9.54    1.52
  -1   2  -4 1459.47   18.08
  -2   2  -4  695.00    8.65
  -2   2  -4  678.63   11.93
  -3   2  -4   78.42    4.33
  -3   2  -4   81.56    3.41
  -4   2  -4   -0.45    1.48
  -4   2  -4    1.44    1.81
  -5   2  -4   17.79    3.18
  -5   2  -4   15.83    2.84
  -6   2  -4   42.86    4.63
  -8  -1   4   -0.08    2.41
  -7  -1   4    0.06    2.05
   6   1  -4  132.28    7.33
  -6  -1   4  113.95    6.98
   5   1  -4    7.05    2.59
  -5  -1   4    7.82    2.85
   4   1  -4  100.43    5.36
  -4  -1   4  100.38    5.43
  -3  -1   4    5.30    1.85
   3   1  -4    5.62    1.72
   2   1  -4  272.65    6.97
   2   1  -4  278.54    4.63
  -2  -1   4  280.75    6.44
   1   1  -4  187.62    4.41
   1   1  -4  186.05    5.19
  -1  -1   4  185.74    4.32
   0   1  -4    8.04    1.54
   0  -1   4   10.28    0.99
  -1   1  -4  270.65    4.39
  -1   1  -4  279.42    6.70
  -2   1  -4   50.41    3.51
  -2   1  -4   49.86    2.34
  -3   1  -4    3.29    1.34
  -3   1  -4    2.10    1.58
  -4   1  -4   11.53    2.65
  -4   1  -4   10.12    2.14
  -5   1  -4    3.49    2.11
  -5   1  -4    3.96    2.24
  -6   1  -4   10.06    2.97
  -6   1  -4   16.17    3.28
  -8   0   4    4.34    2.70
  -7   0   4   40.72    5.27
  -6   0   4    4.60    2.68
   5   0  -4   12.43    3.05
  -5   0   4    8.21    2.74
  -4   0   4   71.15    4.63
   4   0  -4   65.57    4.49
  -3   0   4    7.41    1.93
   3   0  -4    4.64    1.73
  -2   0   4    3.96    1.33
   2   0  -4    5.38    1.13
   2   0  -4    4.93    1.40
  -1   0   4  392.94    6.85
   1   0  -4  376.60    7.23
   1   0  -4  386.49    6.94
   0   0  -4   60.75    3.16
   0   0  -4   62.43    2.59
   0   0   4   62.30    2.44
  -1   0  -4   47.84    2.30
  -1   0  -4   56.22    3.38
  -2   0  -4  135.78    5.23
  -2   0  -4  135.05    4.21
  -3   0  -4  154.07    5.31
  -3   0  -4  156.53    6.10
  -4   0  -4    6.45    2.02
  -4   0  -4    7.61    2.48
  -5   0  -4    1.50    2.19
  -5   0  -4   -1.28    1.63
  -6   0  -4    0.34    2.25
  -6   0  -4    4.81    2.41
  -7   1   4    6.68    3.17
  -6   1   4  200.90    9.02
  -5   1   4  159.92    7.32
   5  -1  -4  166.27    7.31
   4  -1  -4    0.47    1.62
  -4   1   4   -0.11    1.64
   3  -1  -4  292.45    7.90
  -3   1   4  294.95    7.86
   2  -1  -4  100.04    4.02
   2  -1  -4   96.20    3.51
  -2   1   4   98.67    4.11
   1  -1  -4  361.60    6.62
  -1   1   4  361.17    7.09
   1  -1  -4  349.96    7.11
   0   1   4  467.85    7.94
   0  -1  -4  478.43    6.99
   0  -1  -4  448.72    8.68
  -1  -1  -4    5.08    1.56
  -1  -1  -4    1.55    1.09
  -2  -1  -4   47.43    3.58
  -2  -1  -4   47.62    3.05
  -3  -1  -4   87.89    4.94
  -3  -1  -4   85.50    4.34
  -4  -1  -4    2.63    2.08
  -4  -1  -4    1.49    1.81
  -5  -1  -4    8.89    2.59
  -5  -1  -4   11.18    2.90
  -6  -1  -4    1.75    2.30
  -7  -1  -4    6.71    3.11
  -9   2   4    0.24    2.63
  -8   2   4   31.03    5.16
  -7   2   4    2.89    2.37
  -6   2   4    3.96    2.57
  -4   2   4    8.83    2.42
   4  -2  -4   11.43    2.43
  -3   2   4    9.98    2.22
   3  -2  -4   10.90    2.10
   2  -2  -4    2.37    1.18
   2  -2  -4    2.13    1.26
  -2   2   4    2.16    1.30
   1  -2  -4    4.45    1.08
   1  -2  -4    2.90    1.29
  -1   2   4    5.74    1.45
   0  -2  -4  162.92    5.32
   0  -2  -4  155.32    4.91
   0  -2  -4  155.96    3.18
  -1  -2  -4   -0.74    1.07
  -1  -2  -4    0.83    1.32
  -1  -2  -4   -0.32    0.40
  -2  -2  -4   58.28    4.01
  -2  -2  -4   64.37    3.78
  -3  -2  -4   17.26    2.69
  -3  -2  -4   18.15    2.87
  -4  -2  -4   50.55    4.27
  -4  -2  -4   46.81    4.22
  -5  -2  -4   -0.47    1.96
  -5  -2  -4    0.76    1.95
  -6  -2  -4    6.71    2.89
  -7  -2  -4    5.25    2.93
  -9   3   4    1.63    2.84
  -8   3   4    2.86    2.69
  -7   3   4   -1.46    1.99
  -6   3   4   22.60    4.10
  -5   3   4   14.70    3.34
  -4   3   4   39.48    3.92
  -3   3   4    5.76    1.82
   2  -3  -4  283.75    7.31
  -2   3   4  298.36    7.94
  -1   3   4  640.51   11.71
   1  -3  -4  655.30   11.51
   0  -3  -4 1298.42   18.12
   0  -3  -4 1295.87   18.12
  -1  -3  -4   44.39    3.34
  -1  -3  -4   39.80    3.24
  -2  -3  -4    3.47    1.86
  -2  -3  -4   -0.30    1.65
  -3  -3  -4   25.17    3.26
  -3  -3  -4   21.24    3.09
  -4  -3  -4   31.86    3.76
  -4  -3  -4   25.79    3.61
  -5  -3  -4   -3.15    1.54
  -6  -3  -4    0.45    2.27
  -7  -3  -4   -0.07    2.40
  -9   4   4    0.96    2.80
  -8   4   4    2.51    2.56
  -7   4   4    0.22    2.26
  -6   4   4    8.87    3.12
  -5   4   4    0.19    2.16
  -4   4   4    3.17    2.22
  -3   4   4   22.36    2.91
  -2   4   4  265.74    7.96
   2  -4  -4  249.68    7.36
  -1   4   4  181.83    6.66
   1  -4  -4  193.83    6.56
   0  -4  -4  106.36    5.00
   0  -4  -4  103.40    5.02
  -1  -4  -4   29.62    3.18
  -1  -4  -4   22.56    2.85
  -2  -4  -4   32.33    3.42
  -2  -4  -4   34.32    3.46
  -3  -4  -4    4.89    2.32
  -3  -4  -4    7.42    2.47
  -4  -4  -4   17.58    3.48
  -4  -4  -4   19.09    3.21
  -5  -4  -4   10.11    3.17
  -6  -4  -4   -0.27    2.57
  -8   5   4    1.75    2.96
  -7   5   4    1.36    2.47
  -6   5   4    0.68    2.50
  -5   5   4   20.31    3.73
  -4   5   4   47.44    4.49
  -3   5   4   22.27    3.25
  -2   5   4   17.28    2.80
   1  -5  -4    1.41    1.62
  -1   5   4    3.32    1.93
   0  -5  -4  164.06    6.83
   0  -5  -4  163.16    6.53
  -1  -5  -4   43.29    3.94
  -1  -5  -4   50.75    4.05
  -2  -5  -4    9.12    2.59
  -2  -5  -4   11.49    2.77
  -3  -5  -4    3.82    2.16
  -3  -5  -4    0.72    1.99
  -4  -5  -4   10.70    2.87
  -4  -5  -4    7.28    2.89
  -5  -5  -4    4.24    2.68
  -6  -5  -4    1.11    2.72
  -8   6   4   -2.69    2.11
  -7   6   4    4.85    3.19
  -6   6   4    3.16    2.53
  -5   6   4    8.30    2.95
  -4   6   4   27.43    3.89
  -3   6   4   15.83    3.27
  -2   6   4    1.31    1.68
  -1   6   4    2.27    2.13
   1  -6  -4    3.73    2.04
   0  -6  -4   -1.18    1.91
   0  -6  -4   -2.09    1.56
  -1  -6  -4   16.41    3.10
  -1  -6  -4   15.40    3.02
  -2  -6  -4    7.41    2.65
  -2  -6  -4    8.68    2.48
  -3  -6  -4   10.32    3.01
  -3  -6  -4   11.83    2.96
  -4  -6  -4    3.97    2.58
  -5  -6  -4   -1.03    2.05
  -8   7   4    0.37    3.20
  -7   7   4    1.53    2.56
  -6   7   4    1.69    2.53
  -5   7   4   -3.49    1.80
  -4   7   4    3.96    2.47
  -3   7   4   21.16    3.77
  -2   7   4  141.41    7.20
  -1   7   4   24.63    3.92
   0  -7  -4    0.91    1.96
   0  -7  -4    0.65    1.95
  -1  -7  -4   -0.45    1.73
  -1  -7  -4    2.63    2.13
  -2  -7  -4    7.44    2.70
  -2  -7  -4    7.69    2.58
  -3  -7  -4    2.36    2.44
  -3  -7  -4    1.51    2.16
  -4  -7  -4    1.63    2.17
  -5  -7  -4    8.64    3.61
  -8   8   4    2.62    3.36
  -7   8   4   -0.69    2.31
  -6   8   4    3.54    2.95
  -5   8   4   -1.06    2.40
  -4   8   4    1.13    2.46
  -3   8   4  452.65   14.12
  -2   8   4  142.50    7.97
  -1   8   4  250.09   10.67
   0  -8  -4   12.49    3.34
   0  -8  -4   12.39    3.06
  -1  -8  -4    4.71    2.52
  -1  -8  -4    3.84    2.47
  -2  -8  -4   10.83    3.32
  -2  -8  -4    1.69    2.34
  -3  -8  -4   12.36    3.63
  -4  -8  -4    2.31    2.54
  -7   9   4   12.22    4.16
  -6   9   4    8.59    3.79
  -5   9   4  124.27    8.17
  -4   9   4  121.40    7.95
  -3   9   4  124.30    7.99
  -2   9   4  163.26    9.00
  -1   9   4   48.98    5.94
   0  -9  -4   31.95    4.98
  -1  -9  -4   12.24    3.18
  -1  -9  -4    8.29    3.14
  -2  -9  -4    1.20    2.26
  -2  -9  -4   -3.04    1.60
  -3  -9  -4    3.81    2.73
  -7  10   4    3.98    3.72
  -6  10   4   16.85    4.62
  -5  10   4   -0.98    2.56
  -4  10   4    1.25    2.78
  -3  10   4    9.21    3.60
  -2  10   4   -0.51    2.16
  -1  10   4    3.87    2.87
   0  10   4   24.49    5.14
   0 -10  -4   28.85    5.08
  -1 -10  -4   -2.07    2.04
  -2 -10  -4    0.07    2.39
  -3 -10  -4   -1.07    2.46
  -6  11   4   -1.32    3.13
  -5  11   4    0.31    2.85
  -4  11   4   -2.68    2.22
  -3  11   4    4.29    3.52
  -2  11   4    2.38    2.83
  -1  11   4   31.42    5.93
   0  11   4    1.21    2.45
  -1 -11  -4   -3.58    2.33
  -5  12   4    1.93    3.65
  -4  12   4    1.52    3.36
  -3  12   4    1.11    3.19
  -2  12   4   -1.22    2.33
  -1  12   4    3.42    3.48
   0  12   4    8.61    4.16
  -2  14  -5    0.70    2.54
  -2  13  -5    5.11    2.85
  -3  13  -5    8.90    3.34
  -4  13  -5    0.89    2.40
   0  12  -5    1.77    1.65
  -1  12  -5    7.22    2.93
  -2  12  -5   20.99    4.00
  -3  12  -5    2.39    2.26
  -4  12  -5    1.16    2.08
  -5  12  -5   -1.46    2.32
  -4 -11   5   12.25    4.31
   1  11  -5    0.88    1.56
  -1  11  -5   15.49    3.42
  -2  11  -5    1.31    2.03
  -3  11  -5    0.89    2.29
  -4  11  -5    6.56    2.80
  -5  11  -5    0.61    1.99
  -6  11  -5    0.94    2.36
  -5 -10   5    1.16    2.93
  -4 -10   5    5.26    3.20
  -3 -10   5   13.51    3.54
  -2 -10   5    0.28    2.12
   2  10  -5   -0.25    1.72
   1  10  -5    4.13    2.14
   0  10  -5   -0.02    1.61
  -1  10  -5   49.77    4.68
  -2  10  -5   48.92    4.93
  -3  10  -5   29.27    4.37
  -4  10  -5   67.53    6.19
  -5  10  -5   11.20    3.18
  -6  10  -5   -0.85    2.07
  -5  -9   5   -2.20    2.53
  -4  -9   5    0.14    2.54
  -3  -9   5   22.36    4.15
   3   9  -5   24.44    3.83
  -2  -9   5    7.98    2.85
   2   9  -5    8.13    2.56
   1   9  -5    0.84    1.62
   0   9  -5   10.69    2.58
  -1   9  -5   27.08    3.59
  -2   9  -5   82.02    5.69
  -3   9  -5   24.59    3.94
  -4   9  -5   16.41    3.60
  -5   9  -5   22.61    4.18
  -6   9  -5   13.20    3.47
  -7   9  -5   -3.73    1.77
  -6  -8   5    0.49    2.72
  -5  -8   5    0.18    2.33
   4   8  -5    8.32    2.72
  -4  -8   5    9.60    3.11
  -3  -8   5    2.31    2.40
   3   8  -5   -0.19    1.80
   2   8  -5    1.73    1.80
  -2  -8   5    1.69    2.10
   1   8  -5   98.95    5.78
  -1  -8   5  100.57    5.21
   0   8  -5   11.16    2.35
  -1   8  -5   14.66    2.73
  -2   8  -5  708.37   15.49
  -3   8  -5   53.63    5.01
  -4   8  -5   99.55    6.53
  -5   8  -5    1.47    1.93
  -6   8  -5   14.85    3.55
  -7   8  -5    1.70    2.63
  -6  -7   5    4.23    2.93
  -5  -7   5    3.15    2.57
   5   7  -5    1.93    2.17
  -4  -7   5    1.66    2.22
   4   7  -5   -0.19    1.59
  -3  -7   5    4.34    2.47
   3   7  -5    3.45    2.03
   2   7  -5   16.19    3.04
  -2  -7   5   22.23    3.23
   1   7  -5   26.22    3.35
   1   7  -5   25.31    2.48
  -1  -7   5   30.00    3.06
   0  -7   5  328.71    7.62
   0   7  -5  326.45    8.47
  -1   7  -5   74.55    4.77
  -2   7  -5   95.10    5.53
  -3   7  -5    6.70    2.52
  -4   7  -5    5.64    2.43
  -5   7  -5   63.75    5.58
  -6   7  -5    7.33    2.82
  -7   7  -5    1.09    2.43
  -7  -6   5    5.11    2.85
  -6  -6   5    0.32    2.02
   6   6  -5   -1.94    2.10
  -5  -6   5   10.94    3.30
   5   6  -5    6.20    2.85
   4   6  -5   -2.52    1.54
  -4  -6   5    1.96    2.27
   3   6  -5   29.76    3.76
  -3  -6   5   26.76    3.57
  -2  -6   5    0.62    1.72
   2   6  -5    2.21    1.77
   1   6  -5    1.76    1.54
   1   6  -5    2.96    1.23
  -1  -6   5    1.81    1.48
   0   6  -5  111.60    4.67
   0  -6   5  104.08    3.88
  -1   6  -5   58.04    3.85
  -2   6  -5  245.64    8.18
  -3   6  -5   -0.80    1.66
  -4   6  -5   80.13    5.57
  -5   6  -5    8.61    2.70
  -6   6  -5    0.83    2.30
  -7   6  -5    3.54    2.47
  -8   6  -5    4.48    3.33
   7   5  -5    0.17    2.61
  -7  -5   5    1.04    2.34
   6   5  -5   17.92    4.13
  -6  -5   5   21.67    4.20
   5   5  -5   14.19    3.25
  -5  -5   5   15.70    3.52
  -4  -5   5   35.68    4.09
   4   5  -5   25.14    3.63
  -3  -5   5   15.09    2.75
   3   5  -5   16.78    2.88
  -2  -5   5   16.21    2.45
   2   5  -5   13.02    2.59
   1   5  -5   20.69    1.87
   1   5  -5   18.94    2.66
  -1  -5   5   19.28    2.16
   0   5  -5  124.22    4.61
   0  -5   5  120.67    3.51
  -1   5  -5    8.81    1.86
  -2   5  -5   10.22    2.20
  -3   5  -5   26.96    3.27
  -4   5  -5   10.24    2.75
  -5   5  -5    3.48    2.30
  -6   5  -5    0.15    1.99
  -7   5  -5    9.48    3.19
  -8   5  -5    1.20    3.01
   7   4  -5   33.87    5.20
  -7  -4   5   18.28    3.96
  -6  -4   5    6.97    2.90
   6   4  -5    9.27    3.41
  -5  -4   5    4.53    2.38
   5   4  -5    6.24    2.68
  -4  -4   5   44.96    4.24
   4   4  -5   40.57    4.12
  -3  -4   5   13.60    2.47
   3   4  -5   16.65    2.83
  -2  -4   5   26.54    2.64
   2   4  -5   28.86    3.16
   2   4  -5   27.56    1.84
  -1  -4   5   37.82    2.42
   1   4  -5   39.83    2.46
   1   4  -5   34.13    3.11
   0  -4   5    6.69    0.94
   0   4  -5    5.94    1.48
  -1   4  -5  422.13    9.22
  -2   4  -5    1.15    1.40
  -3   4  -5    4.91    2.09
  -4   4  -5    2.54    1.96
  -5   4  -5   48.91    4.65
  -6   4  -5    6.09    2.79
  -7   4  -5   -1.61    2.38
  -8  -3   5    2.00    2.88
  -7  -3   5   10.73    3.35
   7   3  -5    7.37    3.22
   6   3  -5   -2.37    2.11
  -6  -3   5   -1.00    1.81
  -5  -3   5   18.65    3.53
   5   3  -5   18.06    3.53
  -4  -3   5    5.41    2.35
   4   3  -5    3.00    1.88
  -3  -3   5   48.91    3.55
   3   3  -5   51.84    4.02
   2   3  -5  186.34    4.01
   2   3  -5  182.90    6.54
  -2  -3   5  192.59    5.58
   1   3  -5    5.71    1.59
   1   3  -5    7.13    1.35
  -1  -3   5    6.23    1.26
   0   3  -5   15.61    1.91
   0  -3   5   12.06    0.97
  -1   3  -5  217.09    6.30
  -2   3  -5   20.24    1.16
  -2   3  -5   27.67    2.88
  -3   3  -5   38.43    3.64
  -4   3  -5   15.03    2.89
  -5   3  -5    2.23    1.96
  -6   3  -5    4.81    2.73
  -7   3  -5   -2.27    2.20
  -8  -2   5    3.46    2.77
  -7  -2   5    6.83    2.75
   7   2  -5   -0.58    2.45
  -6  -2   5    8.78    2.90
   6   2  -5   14.29    3.65
   5   2  -5   -0.09    1.94
  -5  -2   5   -0.27    2.34
  -4  -2   5   54.86    4.36
   4   2  -5   58.64    4.61
   3   2  -5   14.89    2.45
  -3  -2   5   18.53    2.50
   2   2  -5   12.03    2.06
   2   2  -5   15.71    1.44
  -2  -2   5   18.11    2.03
   1   2  -5 1421.14   19.28
  -1  -2   5 1447.55   16.12
   1   2  -5 1469.08   16.93
   0  -2   5  881.96    9.36
   0   2  -5  872.35   12.89
  -1   2  -5  290.30    7.52
  -2   2  -5  324.30    8.54
  -2   2  -5  317.39    5.27
  -3   2  -5    0.66    1.07
  -3   2  -5    1.49    1.81
  -4   2  -5    0.05    1.77
  -5   2  -5   20.29    3.63
  -6   2  -5    6.58    2.95
  -7   2  -5    0.48    2.48
  -8  -1   5   11.09    3.78
  -7  -1   5   16.69    4.03
   6   1  -5    5.21    2.55
  -6  -1   5   -2.64    1.79
   5   1  -5    7.42    2.82
  -5  -1   5    2.28    2.36
   4   1  -5   55.95    4.49
  -4  -1   5   56.31    4.46
  -3  -1   5  202.38    6.64
   3   1  -5  205.50    6.99
   3   1  -5  203.52    3.90
  -2  -1   5    0.53    1.16
   2   1  -5    0.43    1.18
   2   1  -5    2.15    1.02
   1   1  -5   16.77    1.96
  -1  -1   5   19.24    1.71
   1   1  -5   19.16    1.98
   0  -1   5   28.56    1.66
   0   1  -5   25.04    2.32
  -1   1  -5   54.75    3.46
  -1   1  -5   56.35    2.13
  -2   1  -5   57.93    2.63
  -2   1  -5   59.09    4.08
  -3   1  -5    0.96    1.26
  -3   1  -5    0.53    1.69
  -4   1  -5   20.15    2.58
  -4   1  -5   15.20    2.92
  -5   1  -5    4.80    2.43
  -6   1  -5    4.35    2.89
  -8   0   5    9.68    3.64
  -7   0   5    4.31    2.69
  -6   0   5   56.38    5.30
   6   0  -5   62.25    5.67
   5   0  -5   34.05    4.11
  -5   0   5   42.04    4.36
  -4   0   5    1.20    1.89
   4   0  -5    1.08    1.77
  -3   0   5   37.76    3.30
   3   0  -5   34.50    3.17
   3   0  -5   39.26    2.20
   2   0  -5   72.00    3.69
   2   0  -5   68.41    3.12
  -2   0   5   69.65    3.67
  -1   0   5   38.24    2.42
   1   0  -5   39.98    2.76
   1   0  -5   44.36    2.64
   0   0  -5   25.48    2.47
   0   0  -5   27.19    2.01
   0   0   5   31.37    2.01
  -1   0  -5  191.76    4.68
  -1   0  -5  188.44    6.19
  -2   0  -5   17.89    1.90
  -2   0  -5   19.47    2.66
  -3   0  -5  134.99    5.03
  -3   0  -5  130.51    6.08
  -4   0  -5   17.93    2.68
  -4   0  -5   14.50    3.07
  -5   0  -5   70.98    5.43
  -5   0  -5   64.08    4.77
  -6   0  -5  118.03    7.32
  -8   1   5   55.38    6.48
  -7   1   5   25.29    4.46
  -6   1   5   11.32    3.34
  -5   1   5    0.41    2.04
   5  -1  -5    0.51    1.93
   4  -1  -5   -0.80    1.56
  -4   1   5   -1.82    1.79
   3  -1  -5   45.53    2.64
   3  -1  -5   40.49    3.32
  -3   1   5   45.44    3.73
   2  -1  -5  522.50   10.04
  -2   1   5  526.05   10.17
   2  -1  -5  520.42    9.22
   1  -1  -5    3.35    1.08
   1  -1  -5   -0.22    1.23
  -1   1   5    0.41    1.09
   0  -1  -5  217.53    4.94
   0   1   5  224.50    5.72
   0  -1  -5  219.42    6.46
  -1  -1  -5  154.53    5.78
  -1  -1  -5  159.35    4.90
  -2  -1  -5    1.47    1.36
  -2  -1  -5    3.72    1.78
  -3  -1  -5    7.20    2.53
  -3  -1  -5    7.45    2.02
  -4  -1  -5   12.50    3.03
  -4  -1  -5    8.95    2.34
  -5  -1  -5    0.65    2.26
  -5  -1  -5   -1.28    1.78
  -6  -1  -5    3.14    2.42
  -8   2   5    2.01    2.98
  -7   2   5   69.87    6.38
  -6   2   5   -2.53    1.77
  -5   2   5    0.06    2.03
  -4   2   5    1.45    2.17
   4  -2  -5    4.48    2.20
   3  -2  -5    6.49    1.94
  -3   2   5    6.56    2.08
   2  -2  -5  148.09    5.15
   2  -2  -5  149.14    5.04
  -2   2   5  153.21    5.55
   1  -2  -5  702.92   12.19
  -1   2   5  696.18   12.02
   1  -2  -5  727.88   10.54
   0  -2  -5  101.27    2.91
   0  -2  -5   98.91    4.73
   0   2   5   91.75    4.16
  -1  -2  -5   52.05    3.33
  -1  -2  -5   43.49    3.54
  -1  -2  -5   48.54    1.86
  -2  -2  -5   28.00    3.28
  -2  -2  -5   25.54    2.76
  -3  -2  -5   34.12    3.34
  -3  -2  -5   30.18    3.50
  -4  -2  -5   16.86    3.06
  -4  -2  -5   13.40    3.06
  -5  -2  -5    4.29    2.37
  -5  -2  -5    4.91    2.66
  -6  -2  -5    0.74    2.18
  -8   3   5   -2.09    1.97
  -7   3   5    2.41    2.52
  -6   3   5   24.89    4.30
  -5   3   5   94.87    6.22
  -4   3   5  108.47    6.01
  -3   3   5   -0.55    1.48
   3  -3  -5    0.45    1.42
   2  -3  -5  602.05   10.60
   2  -3  -5  628.06   11.82
  -2   3   5  603.70   12.28
   1  -3  -5   12.58    2.25
   1  -3  -5   13.21    1.54
  -1   3   5   13.27    2.19
   0  -3  -5   52.66    1.96
   0  -3  -5   53.58    3.74
   0  -3  -5   54.22    3.81
  -1  -3  -5   68.08    4.14
  -1  -3  -5   64.93    4.28
  -2  -3  -5   32.74    3.35
  -2  -3  -5   30.25    3.46
  -3  -3  -5   14.64    2.84
  -3  -3  -5   17.68    3.24
  -4  -3  -5   10.35    2.85
  -4  -3  -5    6.32    2.45
  -5  -3  -5    2.91    2.39
  -5  -3  -5    2.20    2.28
  -6  -3  -5    0.64    2.36
  -8   4   5    4.01    3.13
  -7   4   5   -1.77    1.93
  -6   4   5    1.52    2.39
  -5   4   5   18.02    3.54
  -4   4   5   60.34    5.03
  -3   4   5   75.75    4.96
   2  -4  -5   -0.55    1.46
  -2   4   5   -0.58    1.48
   1  -4  -5  162.79    6.35
  -1   4   5  160.51    6.45
   0  -4  -5  293.99    8.87
   0  -4  -5  300.72    8.90
  -1  -4  -5   50.90    4.08
  -1  -4  -5   48.55    4.17
  -2  -4  -5    0.00    1.66
  -2  -4  -5    2.90    2.06
  -3  -4  -5    8.95    2.67
  -3  -4  -5    3.45    2.38
  -4  -4  -5   18.22    3.43
  -4  -4  -5   11.08    3.05
  -5  -4  -5   -0.11    2.19
  -6  -4  -5    3.73    3.00
  -8   5   5    1.98    2.82
  -7   5   5   -0.47    2.50
  -6   5   5   26.66    4.57
  -5   5   5   16.23    3.72
  -4   5   5  252.33    9.25
  -3   5   5    5.84    2.36
  -2   5   5    2.10    1.88
   2  -5  -5   -0.38    1.80
   1  -5  -5    3.72    2.06
  -1   5   5    1.86    1.83
   0  -5  -5   20.53    3.15
   0  -5  -5   24.63    3.53
  -1  -5  -5    7.33    2.48
  -1  -5  -5    5.09    2.14
  -2  -5  -5    0.36    1.86
  -2  -5  -5    5.85    2.33
  -3  -5  -5   -0.37    1.86
  -3  -5  -5   -1.67    1.82
  -4  -5  -5   34.92    4.23
  -4  -5  -5   28.13    4.22
  -5  -5  -5   29.43    4.79
  -6  -5  -5    1.84    2.81
  -8   6   5   -3.49    2.52
  -7   6   5    4.28    3.21
  -6   6   5    2.90    2.77
  -5   6   5   -0.27    2.34
  -4   6   5   23.00    3.96
  -3   6   5   98.96    6.18
   2  -6  -5    0.78    1.85
  -2   6   5    1.13    1.99
  -1   6   5   19.32    3.66
   1  -6  -5   13.98    2.90
   0  -6  -5    7.11    2.59
   0  -6  -5    0.47    1.74
  -1  -6  -5   20.72    3.47
  -1  -6  -5   17.17    3.20
  -2  -6  -5   49.12    4.63
  -2  -6  -5   38.51    4.40
  -3  -6  -5    6.78    2.70
  -3  -6  -5    9.40    2.76
  -4  -6  -5    3.13    2.56
  -5  -6  -5    5.85    2.87
  -8   7   5   10.21    4.20
  -7   7   5    1.34    2.93
  -6   7   5   -1.67    2.37
  -5   7   5    0.57    2.20
  -4   7   5   88.28    6.45
  -3   7   5  304.01   11.09
  -2   7   5   21.47    3.79
  -1   7   5   19.97    3.93
   1  -7  -5   18.94    3.37
   0  -7  -5    1.57    1.95
   0  -7  -5    1.30    2.07
  -1  -7  -5    7.50    2.64
  -1  -7  -5    3.26    2.44
  -2  -7  -5    4.62    2.60
  -2  -7  -5    6.47    2.68
  -3  -7  -5   -4.53    1.61
  -3  -7  -5    1.58    2.42
  -4  -7  -5    1.83    2.42
  -5  -7  -5    0.82    2.70
  -8   8   5    1.96    3.33
  -7   8   5   -1.58    2.53
  -6   8   5   -3.73    2.12
  -5   8   5    4.83    2.91
  -4   8   5    0.32    2.34
  -3   8   5  140.66    8.14
  -2   8   5    1.51    2.28
  -1   8   5    3.01    2.41
   0  -8  -5   24.11    3.91
   0  -8  -5   21.94    4.19
   0   8   5   17.86    4.33
  -1  -8  -5    0.02    2.11
  -1  -8  -5   -0.74    1.95
  -2  -8  -5    2.60    2.24
  -2  -8  -5    4.48    2.55
  -3  -8  -5    5.91    2.83
  -4  -8  -5   -0.46    2.07
  -7   9   5    7.11    3.93
  -6   9   5   50.62    6.58
  -5   9   5  158.31    9.45
  -4   9   5   76.08    7.09
  -3   9   5   74.80    7.07
  -2   9   5  282.02   11.87
  -1   9   5   11.98    3.71
   0   9   5   -0.22    2.21
  -1  -9  -5   -0.98    2.21
  -1  -9  -5   -1.09    2.04
  -2  -9  -5    2.05    2.63
  -2  -9  -5   -2.19    2.15
  -3  -9  -5    9.85    3.62
  -7  10   5    3.70    3.81
  -6  10   5   33.66    6.02
  -5  10   5    1.05    2.67
  -4  10   5   29.10    5.46
  -3  10   5    6.93    3.38
  -2  10   5    0.12    2.78
  -1  10   5   12.79    4.49
   0  10   5   13.66    4.35
  -1 -10  -5    1.37    2.51
  -2 -10  -5    3.52    3.00
  -6  11   5    2.10    3.63
  -5  11   5   19.46    5.01
  -4  11   5   -1.14    2.77
  -3  11   5    9.29    3.88
  -2  11   5   -1.51    2.53
  -1  11   5   37.67    6.60
   0  11   5   17.39    4.85
  -1 -11  -5    0.79    2.68
  -4  12   5    2.45    3.75
  -3  12   5    1.52    3.62
  -2  12   5   -1.46    3.14
  -1  12   5    0.55    3.49
   0  13  -6    3.56    2.11
  -2  13  -6    7.26    3.14
  -3  13  -6   74.92    6.94
  -4  13  -6    1.51    2.41
   1  12  -6    5.38    2.30
   0  12  -6    0.23    1.46
  -2  12  -6    1.34    2.14
  -3  12  -6    9.51    3.29
  -4  12  -6    4.58    2.77
  -5  12  -6   -0.59    2.48
   2  11  -6    4.18    2.31
   1  11  -6    0.09    1.55
  -1  11  -6    1.26    2.10
  -2  11  -6    6.32    2.60
  -3  11  -6    9.65    3.18
  -4  11  -6    1.80    2.13
  -5  11  -6    1.77    2.27
   3  10  -6    4.48    2.36
   2  10  -6    2.50    2.06
   1  10  -6    1.07    1.61
  -1  10  -6    2.56    2.20
  -2  10  -6    9.19    2.87
  -3  10  -6   18.81    3.95
  -4  10  -6    7.57    3.06
  -5  10  -6    1.43    2.28
  -6  10  -6   -1.89    2.30
  -5  -9   6    2.38    2.75
  -4  -9   6   -0.68    2.36
   4   9  -6    1.16    2.04
   3   9  -6    3.89    2.30
   2   9  -6    0.89    1.71
   1   9  -6    0.83    1.67
   0   9  -6   29.69    3.41
  -1   9  -6   15.30    3.05
  -2   9  -6    4.00    2.40
  -3   9  -6    8.02    2.95
  -4   9  -6   54.19    5.51
  -5   9  -6   -0.27    1.95
  -6   9  -6    7.82    3.31
  -6  -8   6    4.73    3.11
  -5  -8   6   -0.56    2.49
   5   8  -6    1.14    2.32
   4   8  -6   -1.19    1.81
  -4  -8   6    2.33    2.28
  -3  -8   6   -0.04    2.13
   3   8  -6   -0.14    1.60
   2   8  -6   11.38    2.83
   1   8  -6   -1.15    1.27
   0   8  -6   84.67    4.77
  -1   8  -6   42.77    4.00
  -2   8  -6  751.40   16.22
  -3   8  -6   23.15    3.88
  -4   8  -6   46.68    5.04
  -5   8  -6   28.26    4.48
  -6   8  -6    3.34    2.72
  -7   8  -6    0.03    2.50
  -6  -7   6    1.92    2.60
   6   7  -6   -2.58    2.31
  -5  -7   6   13.75    3.60
   5   7  -6    4.56    2.68
   4   7  -6   -1.09    1.79
  -4  -7   6   -1.24    2.04
  -3  -7   6    3.50    2.35
   3   7  -6    7.71    2.53
  -2  -7   6  185.44    7.01
   2   7  -6  184.16    8.05
   1   7  -6    2.88    1.91
   0   7  -6  783.91   13.91
  -1   7  -6   11.23    2.55
  -2   7  -6   81.44    5.33
  -3   7  -6   73.15    5.22
  -4   7  -6   -1.24    1.63
  -5   7  -6    2.73    2.30
  -6   7  -6   -3.55    1.58
  -7   7  -6    0.67    2.23
   7   6  -6    3.09    3.24
  -7  -6   6    1.77    2.63
  -6  -6   6    0.96    2.68
   6   6  -6    6.34    3.01
  -5  -6   6    6.28    2.73
   5   6  -6   -0.25    2.09
   4   6  -6   16.12    3.28
  -4  -6   6   19.41    3.54
   3   6  -6    2.56    2.03
  -3  -6   6   -0.14    1.91
   2   6  -6   18.18    3.15
  -2  -6   6   19.74    2.74
   1   6  -6   57.87    4.38
   1   6  -6   59.16    3.39
   0   6  -6    0.80    1.37
  -1   6  -6   72.29    4.47
  -2   6  -6    6.11    2.13
  -3   6  -6   16.62    3.14
  -4   6  -6   16.59    3.40
  -5   6  -6    2.24    2.25
  -6   6  -6   -2.88    1.75
  -7   6  -6    0.65    2.52
  -7  -5   6   -0.25    2.32
   7   5  -6    0.03    2.85
   6   5  -6    2.20    2.49
  -6  -5   6    1.53    2.45
  -5  -5   6   11.70    3.31
   5   5  -6    9.69    3.19
  -4  -5   6    8.19    2.96
   4   5  -6   15.99    3.25
   3   5  -6    0.59    1.80
  -3  -5   6    0.21    1.77
  -2  -5   6   28.75    2.93
   2   5  -6   26.92    3.39
  -1  -5   6    0.43    1.10
   1   5  -6    0.70    1.25
   1   5  -6    2.48    1.31
   0   5  -6    3.17    1.51
  -1   5  -6   44.89    3.65
  -2   5  -6    2.41    1.79
  -3   5  -6    2.52    1.95
  -4   5  -6   -0.94    1.91
  -5   5  -6   14.69    3.51
  -6   5  -6    9.56    3.35
  -7   5  -6    9.91    3.72
   7   4  -6   -3.53    2.28
  -7  -4   6    1.60    2.34
   6   4  -6    6.77    3.09
  -6  -4   6    9.85    3.05
  -5  -4   6    5.17    2.55
   5   4  -6    8.18    3.03
   4   4  -6   19.50    3.37
  -4  -4   6   27.76    3.63
  -3  -4   6   34.25    3.39
   3   4  -6   33.48    3.74
   2   4  -6    0.22    1.28
  -2  -4   6    0.66    1.45
  -1  -4   6  105.03    3.61
   1   4  -6   93.50    4.94
   1   4  -6  101.38    3.96
   0   4  -6   27.45    2.48
  -1   4  -6   59.93    3.93
  -2   4  -6   24.80    3.07
  -3   4  -6    1.97    1.78
  -4   4  -6    0.21    1.95
  -5   4  -6    7.36    2.67
  -6   4  -6    3.51    2.74
  -7   4  -6    3.87    2.96
  -8  -3   6    5.40    3.18
  -7  -3   6   -0.22    2.22
   7   3  -6    5.16    3.22
  -6  -3   6   10.56    3.16
   6   3  -6    8.34    3.04
  -5  -3   6   -0.17    1.81
   5   3  -6    0.23    1.92
   4   3  -6   25.96    3.63
  -4  -3   6   29.85    3.66
  -3  -3   6   -0.84    1.53
   3   3  -6    2.65    1.64
  -2  -3   6    5.78    1.69
   2   3  -6    6.12    1.35
   2   3  -6    6.73    1.99
   1   3  -6   23.92    2.27
   1   3  -6   23.73    2.67
  -1  -3   6   26.35    2.01
   0   3  -6   64.18    3.69
  -1   3  -6  253.14    7.35
  -2   3  -6   17.41    2.64
  -3   3  -6    1.70    1.79
  -4   3  -6    4.80    2.50
  -5   3  -6    0.12    2.45
  -6   3  -6    0.14    2.49
  -7   3  -6   -0.65    2.73
  -8  -2   6    4.58    3.13
   7   2  -6   -2.76    2.21
  -7  -2   6   -0.96    1.85
  -6  -2   6    4.59    2.56
   6   2  -6    1.14    2.46
   5   2  -6   12.83    3.05
  -5  -2   6    8.20    2.77
   4   2  -6   -0.96    1.51
  -4  -2   6    0.30    1.90
   3   2  -6  113.18    5.57
  -3  -2   6  112.78    5.11
   2   2  -6   82.92    3.24
  -2  -2   6   74.36    3.72
   2   2  -6   82.76    4.54
   1   2  -6  611.28   10.34
  -1  -2   6  602.88    8.90
   1   2  -6  593.10   11.74
   0   2  -6   32.16    2.82
   0  -2   6   28.19    1.48
  -1   2  -6   27.86    2.91
  -2   2  -6   27.05    3.13
  -3   2  -6   -2.46    1.35
  -4   2  -6    5.21    2.61
  -5   2  -6   12.49    3.18
  -6   2  -6    4.49    2.95
  -7   2  -6    1.69    3.04
  -8  -1   6    5.53    2.92
   7   1  -6   22.68    4.52
  -7  -1   6   19.74    4.25
  -6  -1   6    0.34    2.22
   6   1  -6    3.61    2.61
   5   1  -6   31.11    4.25
  -5  -1   6   31.18    4.04
   4   1  -6   14.66    3.05
  -4  -1   6   14.57    2.91
   3   1  -6    8.22    1.34
   3   1  -6    7.90    2.25
  -3  -1   6    4.40    1.93
   2   1  -6   13.25    1.75
   2   1  -6   12.11    2.15
  -2  -1   6   13.02    1.96
  -1  -1   6    4.00    1.27
   1   1  -6    2.23    1.22
   1   1  -6    2.23    1.36
   0   1  -6  116.05    4.88
   0  -1   6  116.00    3.32
   0   1  -6  123.48    4.67
  -1   1  -6   11.01    2.22
   1  -1   6   13.21    1.39
  -2   1  -6    9.39    1.50
  -2   1  -6    7.93    2.29
  -3   1  -6    3.48    2.13
  -4   1  -6   12.81    3.19
  -5   1  -6    0.27    2.12
  -6   1  -6   -2.59    2.43
  -8   0   6    5.65    3.33
  -7   0   6    1.69    2.57
   6   0  -6   13.84    3.47
  -6   0   6   20.10    3.90
  -5   0   6    4.81    2.71
   5   0  -6   -1.16    1.96
  -4   0   6   23.94    3.21
   4   0  -6   25.04    3.47
   3   0  -6   86.69    4.78
  -3   0   6   91.72    4.73
   3   0  -6   91.77    3.66
   2   0  -6  305.75    7.94
   2   0  -6  306.09    7.03
  -2   0   6  306.91    7.57
   1   0  -6   11.55    1.82
   1   0  -6   12.40    2.08
  -1   0   6   12.10    1.70
   0   0  -6    2.78    1.06
   0   0  -6    1.80    1.55
   0   0   6    3.17    1.16
  -1   0  -6   22.48    2.09
  -1   0  -6   19.15    2.79
  -2   0  -6  109.82    4.23
  -2   0  -6  106.37    5.61
  -3   0  -6   38.59    4.05
  -3   0  -6   36.83    2.96
  -4   0  -6   74.30    5.61
  -6   0  -6   55.64    5.95
  -8   1   6   -0.58    2.47
  -7   1   6    9.84    3.54
   6  -1  -6   44.61    5.18
  -6   1   6   38.98    4.82
   5  -1  -6    2.87    2.29
  -5   1   6    5.84    2.59
  -4   1   6    3.46    2.09
   4  -1  -6    4.00    2.28
   3  -1  -6   21.14    2.32
  -3   1   6   21.97    3.00
   3  -1  -6   26.82    3.09
   2  -1  -6    1.69    1.32
  -2   1   6    2.64    1.62
   2  -1  -6    2.92    1.56
   1  -1  -6   16.11    1.97
   1  -1  -6   17.98    2.39
  -1   1   6   12.77    1.96
   0  -1  -6   -1.54    1.29
   0   1   6    0.90    1.19
   0  -1  -6   -0.25    0.80
  -1  -1  -6   -0.89    1.40
  -1  -1  -6    1.37    0.89
  -1  -1  -6    1.03    1.27
  -2  -1  -6   56.35    3.61
  -2  -1  -6   51.55    4.27
  -3  -1  -6   17.63    2.58
  -3  -1  -6   19.33    3.37
  -4  -1  -6   99.49    5.37
  -4  -1  -6  101.49    6.33
  -5  -1  -6   17.37    3.80
  -6  -1  -6   17.99    4.13
  -8   2   6   -1.48    2.04
  -7   2   6    2.69    2.74
  -6   2   6    3.07    2.40
  -5   2   6   56.32    5.22
   5  -2  -6   45.98    4.63
  -4   2   6   86.23    5.60
   4  -2  -6   80.33    5.14
  -3   2   6  176.02    6.91
   3  -2  -6  176.30    5.96
   3  -2  -6  163.35    6.50
   2  -2  -6   29.46    2.77
   2  -2  -6   26.99    2.58
  -2   2   6   26.23    2.88
   1  -2  -6  261.37    6.24
   1  -2  -6  270.25    7.71
  -1   2   6  267.54    7.42
   0  -2  -6   36.05    2.17
   0   2   6   32.16    2.99
   0  -2  -6   39.00    3.60
  -1  -2  -6    0.38    1.71
  -1  -2  -6    0.41    1.58
  -2  -2  -6    6.39    2.06
  -2  -2  -6   12.96    2.80
  -3  -2  -6  101.59    6.01
  -3  -2  -6   97.41    5.21
  -4  -2  -6   32.96    4.15
  -4  -2  -6   24.27    3.36
  -5  -2  -6    0.64    2.14
  -5  -2  -6   -1.93    2.11
  -8   3   6    0.66    2.95
  -7   3   6    9.48    3.42
  -6   3   6   28.94    4.56
  -5   3   6  158.01    7.69
   4  -3  -6  112.70    5.92
  -4   3   6  105.67    6.18
   3  -3  -6   30.86    3.20
  -3   3   6   29.05    3.37
   3  -3  -6   26.78    3.04
   2  -3  -6  272.54    7.06
   2  -3  -6  254.47    7.87
  -2   3   6  269.44    8.25
   1  -3  -6   53.80    2.93
  -1   3   6   50.63    3.77
   0  -3  -6    4.59    2.20
   0   3   6    7.56    2.20
  -1  -3  -6    7.55    2.26
  -1  -3  -6    0.53    2.04
  -2  -3  -6    5.70    2.48
  -2  -3  -6    3.40    1.99
  -3  -3  -6   18.58    2.99
  -3  -3  -6   15.55    3.27
  -4  -3  -6   -0.16    2.07
  -4  -3  -6    1.98    2.19
  -5  -3  -6    1.37    2.41
  -5  -3  -6   -0.19    2.08
  -8   4   6   -1.26    2.70
  -7   4   6    0.81    2.67
  -6   4   6   35.17    4.76
  -5   4   6   22.92    4.02
  -4   4   6  397.00   11.70
   3  -4  -6    3.70    2.08
  -3   4   6    3.68    2.34
  -2   4   6   77.30    5.05
   2  -4  -6   76.08    4.93
   1  -4  -6   74.61    4.79
  -1   4   6   72.64    4.88
   0  -4  -6   -2.30    1.33
   0   4   6   -0.63    1.66
  -1  -4  -6   58.46    4.48
  -1  -4  -6   61.48    4.65
  -2  -4  -6    1.85    2.15
  -2  -4  -6    0.16    1.66
  -3  -4  -6   10.87    3.03
  -3  -4  -6    8.11    2.49
  -4  -4  -6    0.86    2.39
  -4  -4  -6   -1.29    1.61
  -5  -4  -6    0.14    2.10
  -8   5   6    0.02    2.41
  -7   5   6    0.72    2.66
  -6   5   6    3.28    2.70
  -5   5   6   18.14    3.88
  -4   5   6  136.99    7.30
  -3   5   6   -0.62    2.06
   2  -5  -6   -2.11    1.46
  -2   5   6    2.09    1.93
   1  -5  -6   84.14    5.59
  -1   5   6   86.20    5.66
   0  -5  -6   46.47    4.34
   0   5   6   59.97    5.12
  -1  -5  -6   14.33    3.12
  -1  -5  -6   19.01    3.44
  -2  -5  -6   -0.18    1.92
  -2  -5  -6   -0.36    1.74
  -3  -5  -6   20.59    3.70
  -3  -5  -6   27.01    3.95
  -4  -5  -6   -1.19    2.28
  -4  -5  -6   -1.72    1.96
  -5  -5  -6    3.62    2.43
  -8   6   6    3.99    3.56
  -7   6   6   -1.28    2.15
  -6   6   6    0.43    2.36
  -5   6   6    2.41    2.51
  -4   6   6    9.93    3.22
  -3   6   6  142.68    7.51
   2  -6  -6    0.11    1.87
  -2   6   6    1.07    2.13
  -1   6   6   21.71    3.88
   1  -6  -6   16.68    3.24
   0  -6  -6    6.78    2.68
   0   6   6    9.49    3.10
  -1  -6  -6   19.83    3.52
  -1  -6  -6   14.90    3.21
  -2  -6  -6    2.01    2.18
  -2  -6  -6    4.36    2.33
  -3  -6  -6    8.66    2.89
  -3  -6  -6   11.89    3.32
  -4  -6  -6    0.66    2.37
  -4  -6  -6    3.24    2.47
  -5  -6  -6    2.53    2.60
  -8   7   6   -1.01    2.82
  -7   7   6    6.03    3.33
  -6   7   6   13.35    4.21
  -5   7   6   43.99    5.43
  -4   7   6    7.12    3.01
  -3   7   6  119.42    7.40
  -2   7   6    2.76    2.51
  -1   7   6    4.18    2.86
   1  -7  -6    7.70    2.73
   0  -7  -6   -2.23    1.68
   0   7   6    0.66    2.15
  -1  -7  -6    0.21    2.10
  -1  -7  -6    1.66    2.13
  -2  -7  -6   11.56    3.38
  -2  -7  -6   12.06    3.25
  -3  -7  -6   13.42    3.61
  -3  -7  -6   16.23    3.81
  -4  -7  -6   -0.57    2.37
  -7   8   6   -0.66    2.78
  -6   8   6   45.06    6.16
  -5   8   6  112.12    7.75
  -4   8   6    6.45    3.13
  -3   8   6   -3.84    2.18
  -2   8   6   44.01    5.42
   1  -8  -6   14.65    3.42
  -1   8   6   14.48    3.97
   0   8   6   11.70    3.61
   0  -8  -6    7.18    2.80
  -1  -8  -6   -1.01    2.10
  -1  -8  -6   -1.42    2.13
  -2  -8  -6    1.74    2.45
  -2  -8  -6   -2.90    2.01
  -3  -8  -6   -0.44    2.33
  -3  -8  -6   -0.64    2.37
  -7   9   6  116.58    9.24
  -6   9   6    8.38    3.75
  -5   9   6   63.60    6.96
  -4   9   6   10.18    3.86
  -3   9   6    2.53    3.12
  -2   9   6    3.14    2.67
  -1   9   6   -0.26    2.44
   0   9   6   12.80    4.08
   0  -9  -6   13.68    3.47
  -1  -9  -6    0.72    2.59
  -1  -9  -6   10.17    3.55
  -2  -9  -6    8.76    3.45
  -2  -9  -6   11.98    3.86
  -6  10   6    6.42    3.85
  -5  10   6   39.73    6.38
  -4  10   6    1.33    2.91
  -3  10   6    5.01    3.55
  -2  10   6   -0.15    2.74
  -1  10   6   18.19    4.78
   0  10   6   17.82    5.07
   1  10   6   22.77    5.36
  -1 -10  -6    7.90    3.31
  -1 -10  -6   15.47    4.31
  -2 -10  -6    0.38    2.64
  -5  11   6    2.73    3.61
  -4  11   6    6.99    3.86
  -3  11   6   -1.69    2.88
  -2  11   6    6.45    3.81
  -1  11   6   27.08    6.01
   0  11   6   32.09    6.62
   0  13  -7    0.71    2.02
  -2  13  -7    3.79    2.63
  -3  13  -7    0.11    2.45
   2  12  -7    0.22    1.99
   1  12  -7   17.62    3.82
   0  12  -7    0.94    1.79
  -2  12  -7    0.05    2.15
  -3  12  -7    3.78    2.66
  -4  12  -7    6.05    3.21
   3  11  -7    3.09    2.59
   2  11  -7   -2.19    1.40
   1  11  -7    1.34    1.88
   0  11  -7   -0.79    1.34
  -1  11  -7    1.23    2.03
  -2  11  -7    1.35    2.05
  -3  11  -7    2.18    2.29
  -4  11  -7   -0.95    2.30
  -5  11  -7    4.38    3.14
   4  10  -7    0.70    2.42
   3  10  -7    1.00    1.94
   2  10  -7    0.65    1.84
   1  10  -7    5.94    2.42
  -1  10  -7    9.07    2.80
  -2  10  -7   69.69    5.87
  -3  10  -7    0.37    2.24
  -4  10  -7    6.18    2.86
  -5  10  -7   -0.54    2.23
   5   9  -7    5.41    3.08
   4   9  -7   -3.29    1.77
   3   9  -7    2.35    2.04
   2   9  -7    2.53    2.08
   1   9  -7    4.60    2.21
  -1   9  -7   27.11    3.58
  -2   9  -7    0.13    1.88
  -3   9  -7    0.73    1.85
  -4   9  -7    1.27    2.29
  -5   9  -7    7.17    3.17
  -6   9  -7    3.13    2.83
   6   8  -7    1.01    2.96
  -6  -8   7    3.93    3.13
  -5  -8   7    3.29    2.94
   5   8  -7    0.52    2.60
   4   8  -7   -2.91    1.50
   3   8  -7   11.78    3.09
   2   8  -7   -0.43    1.39
   1   8  -7   17.06    3.37
   0   8  -7  458.37   10.76
  -1   8  -7    3.28    1.84
  -2   8  -7   25.71    3.69
  -3   8  -7   48.19    4.99
  -4   8  -7    1.27    2.11
  -5   8  -7   -1.56    1.91
  -6   8  -7   -1.35    2.37
   6   7  -7    3.30    2.99
  -6  -7   7    0.08    2.67
  -5  -7   7    2.48    2.30
   5   7  -7    5.92    2.76
  -4  -7   7   13.80    3.22
   4   7  -7   11.04    3.32
   3   7  -7    0.71    1.85
   2   7  -7  554.94   14.83
   1   7  -7   15.55    3.17
   0   7  -7   95.15    4.98
  -1   7  -7   87.28    5.29
  -2   7  -7   12.53    2.99
  -3   7  -7   41.65    4.56
  -4   7  -7   -0.28    2.07
  -5   7  -7   -1.81    1.73
  -6   7  -7    2.46    2.56
  -7   7  -7    0.14    2.38
   7   6  -7    3.99    3.53
  -7  -6   7    0.59    2.63
  -6  -6   7    7.45    3.04
   6   6  -7    1.42    2.81
  -5  -6   7    4.04    2.43
   5   6  -7   -2.10    2.01
  -4  -6   7   35.43    4.24
   4   6  -7   33.89    4.53
  -3  -6   7    4.78    2.32
   3   6  -7    0.10    1.74
   2   6  -7   -0.26    1.59
   1   6  -7    6.34    1.80
   1   6  -7    7.11    2.26
   0   6  -7   17.91    2.56
  -1   6  -7    0.71    1.54
  -2   6  -7    4.93    2.13
  -3   6  -7    3.27    2.22
  -4   6  -7   -0.30    1.87
  -5   6  -7    0.13    2.23
  -6   6  -7   20.35    4.19
  -7   6  -7    5.34    3.30
  -7  -5   7    2.16    2.65
   7   5  -7   -3.16    2.45
  -6  -5   7    3.54    2.56
   6   5  -7    1.21    2.65
   5   5  -7    0.41    1.88
  -5  -5   7    1.27    2.24
   4   5  -7    9.20    2.79
  -4  -5   7   12.80    2.91
  -3  -5   7    0.65    1.79
   3   5  -7    0.13    1.66
  -2  -5   7    7.50    2.01
   2   5  -7   11.29    2.67
   1   5  -7   31.93    2.75
   1   5  -7   32.91    3.67
   0   5  -7   20.02    2.63
  -1   5  -7    7.37    2.15
  -2   5  -7    4.77    2.08
  -3   5  -7   -1.51    1.55
  -4   5  -7   19.56    3.66
  -5   5  -7   23.72    4.09
  -6   5  -7   25.57    4.66
  -7   5  -7    4.60    3.20
   7   4  -7    2.68    3.14
  -7  -4   7    3.85    2.87
  -6  -4   7    4.26    2.49
   6   4  -7   -1.12    1.93
  -5  -4   7    2.01    2.32
   5   4  -7    2.00    2.17
   4   4  -7    2.45    2.23
  -4  -4   7    3.46    2.19
  -3  -4   7    0.00    1.69
   3   4  -7    0.88    1.51
  -2  -4   7   17.86    2.31
   2   4  -7   18.48    3.05
   1   4  -7   23.10    2.53
   1   4  -7   24.49    3.16
   0   4  -7   -0.63    1.49
  -1   4  -7   28.95    3.19
  -2   4  -7    8.57    2.47
  -3   4  -7   -0.11    1.69
  -4   4  -7    3.98    2.29
  -5   4  -7   -1.98    2.17
  -6   4  -7   -3.30    2.20
  -7   4  -7   -2.18    2.40
   8   3  -7    0.99    2.87
  -8  -3   7    6.34    3.03
  -7  -3   7    0.63    2.41
   7   3  -7   -1.20    2.66
   6   3  -7    0.67    2.33
  -6  -3   7    1.51    2.13
  -5  -3   7    4.50    2.57
   5   3  -7    2.17    2.18
  -4  -3   7    9.92    2.76
   4   3  -7    7.16    2.42
   3   3  -7    4.71    2.02
  -3  -3   7    0.90    1.84
   2   3  -7   45.10    4.10
  -2  -3   7   43.66    3.22
   2   3  -7   47.54    3.06
   1   3  -7  144.52    5.43
   1   3  -7  154.08    6.31
   0   3  -7   19.96    2.61
  -1   3  -7    2.93    2.02
  -2   3  -7   16.70    3.02
  -3   3  -7   -0.28    1.75
  -4   3  -7   27.89    4.08
  -5   3  -7    0.37    2.39
  -6   3  -7    2.45    2.71
  -7   3  -7    0.79    3.04
  -8  -2   7    2.17    3.02
   8   2  -7    1.39    2.76
   7   2  -7    0.93    2.57
  -7  -2   7   -1.18    2.21
   6   2  -7    8.43    3.19
  -6  -2   7    6.60    3.07
  -5  -2   7    5.72    2.61
   5   2  -7    3.92    2.55
  -4  -2   7    3.19    2.18
   4   2  -7    1.66    1.89
   3   2  -7  661.11   14.33
  -3  -2   7  663.38   12.71
   2   2  -7   36.55    2.85
   2   2  -7   25.37    3.11
  -2  -2   7   32.99    2.78
   1   2  -7  114.59    4.95
   1   2  -7  124.22    5.52
  -1  -2   7  115.94    3.76
   0   2  -7   59.05    3.70
   0   2  -7   61.44    4.19
  -1   2  -7   -1.35    1.58
  -2   2  -7    3.56    2.06
  -3   2  -7    2.92    2.22
  -4   2  -7   44.04    4.78
  -5   2  -7    2.85    2.50
  -6   2  -7   13.09    4.06
  -7   2  -7    0.75    3.14
  -8  -1   7    0.49    2.52
  -7  -1   7    0.46    2.44
   7   1  -7    1.61    2.67
  -6  -1   7    6.61    2.97
   6   1  -7   10.04    3.38
  -5  -1   7   70.18    5.39
   5   1  -7   73.87    5.83
   4   1  -7    3.87    1.96
  -4  -1   7    4.23    2.18
   3   1  -7   78.88    3.51
   3   1  -7   83.83    4.99
  -3  -1   7   79.40    4.55
   2   1  -7    8.60    1.87
  -2  -1   7    9.51    1.98
   2   1  -7   12.37    2.40
  -1  -1   7    3.80    1.53
   1   1  -7    1.03    1.54
   1   1  -7    3.66    1.46
   0  -1   7   10.17    1.46
   0   1  -7    9.82    2.37
   0   1  -7   12.02    2.01
  -1   1  -7   -1.10    1.50
  -2   1  -7    3.71    2.31
  -3   1  -7   11.43    3.04
  -4   1  -7   15.31    3.49
  -5   1  -7  165.89    8.54
  -6   1  -7    6.33    3.21
  -8   0   7    5.05    3.31
  -7   0   7   -0.34    2.24
   7   0  -7    0.03    2.61
  -6   0   7    7.03    2.97
   6   0  -7    0.05    2.38
  -5   0   7   12.82    3.31
   5   0  -7    9.45    2.97
  -4   0   7   33.03    3.85
   4   0  -7   30.54    3.81
  -3   0   7   -1.04    1.76
   3   0  -7    3.33    1.49
   3   0  -7    1.24    1.51
   2   0  -7  147.81    5.82
  -2   0   7  144.83    5.53
   2   0  -7  145.77    5.42
   1   0  -7    8.98    2.15
  -1   0   7    5.41    1.56
   1   0  -7    6.40    1.69
   0   0   7   23.50    2.22
   0   0  -7   24.10    2.94
   0   0  -7   25.09    2.42
   1   0   7   80.15    3.72
  -1   0  -7   72.35    4.85
  -2   0  -7    3.73    2.12
  -3   0  -7  482.30   13.27
  -4   0  -7  216.48    9.35
  -5   0  -7   65.42    6.17
  -6   0  -7   -2.22    2.65
  -8   1   7    4.55    3.32
  -7   1   7    9.86    3.40
  -6   1   7   14.41    3.62
   6  -1  -7   17.03    4.01
   5  -1  -7   -1.99    1.76
  -5   1   7   -0.55    2.29
   4  -1  -7   41.11    4.27
  -4   1   7   45.56    4.37
  -3   1   7    4.28    2.15
   3  -1  -7    3.40    1.70
   3  -1  -7    2.69    1.82
  -2   1   7   65.04    4.17
   2  -1  -7   67.48    4.15
   2  -1  -7   63.11    3.79
  -1   1   7   12.09    2.18
   1  -1  -7   14.93    2.09
   1  -1  -7   13.80    2.46
   0  -1  -7   20.51    3.02
   0   1   7   25.61    2.60
   0  -1  -7   21.56    2.22
  -1  -1  -7  288.52    9.29
  -1  -1  -7  286.58    7.72
  -2  -1  -7  114.71    5.04
  -2  -1  -7  115.27    6.35
  -3  -1  -7   20.02    3.74
  -4  -1  -7    0.89    2.37
  -5  -1  -7    5.91    2.94
  -6  -1  -7    3.88    3.14
  -8   2   7    0.16    2.60
  -7   2   7   -0.42    2.38
  -6   2   7   22.96    4.26
   5  -2  -7   26.22    3.97
  -5   2   7   23.27    3.90
   4  -2  -7   29.98    3.84
  -4   2   7   27.39    3.73
   3  -2  -7    0.83    1.70
  -3   2   7    2.96    2.10
   3  -2  -7    0.71    1.59
   2  -2  -7    1.63    1.82
  -2   2   7    0.83    1.52
   2  -2  -7    2.56    1.62
   1  -2  -7   51.54    3.13
  -1   2   7   40.50    3.48
   1  -2  -7   50.05    3.99
   0   2   7    2.58    1.72
   0  -2  -7    2.03    1.89
  -1  -2  -7    3.12    2.27
  -1  -2  -7    3.98    1.99
  -2  -2  -7   97.76    5.03
  -2  -2  -7  115.84    6.68
  -3  -2  -7   -2.45    1.42
  -3  -2  -7    2.16    2.31
  -4  -2  -7    3.78    2.55
  -5  -2  -7   -1.44    2.39
  -8   3   7    1.11    2.51
  -7   3   7    4.63    2.80
  -6   3   7    0.40    2.27
  -5   3   7   36.16    4.53
   4  -3  -7   13.01    2.93
  -4   3   7   21.65    3.67
   3  -3  -7    5.38    2.15
   3  -3  -7    3.53    1.95
  -3   3   7    3.36    2.18
  -2   3   7    6.41    2.36
   2  -3  -7    8.80    2.34
   2  -3  -7   11.80    2.15
   1  -3  -7   40.89    3.87
  -1   3   7   43.31    3.85
   0  -3  -7    1.02    2.00
   0   3   7    0.36    1.65
  -1  -3  -7    1.23    1.97
  -1  -3  -7    0.43    1.96
  -2  -3  -7    0.82    1.75
  -2  -3  -7    3.82    2.39
  -3  -3  -7   12.82    2.78
  -3  -3  -7   15.98    3.51
  -4  -3  -7    5.68    2.64
  -4  -3  -7    1.77    2.04
  -5  -3  -7    2.45    2.65
  -8   4   7   15.36    4.47
  -7   4   7    2.37    3.07
  -6   4   7   96.34    6.81
  -5   4   7    4.15    2.74
  -4   4   7   46.87    4.79
   3  -4  -7   93.24    5.47
  -3   4   7  104.44    6.14
  -2   4   7   22.57    3.48
   2  -4  -7   24.61    3.54
   1  -4  -7    0.76    1.78
  -1   4   7    0.28    1.75
   0  -4  -7   -1.67    1.71
   0   4   7   -1.05    1.80
  -1  -4  -7    2.99    2.39
  -1  -4  -7    9.09    2.70
  -2  -4  -7   17.25    3.13
  -2  -4  -7   20.25    3.71
  -3  -4  -7   21.07    3.45
  -3  -4  -7   23.51    4.00
  -4  -4  -7   14.48    3.43
  -4  -4  -7   14.39    3.74
  -8   5   7   13.28    4.06
  -7   5   7    1.60    2.74
  -6   5   7   -0.73    2.32
  -5   5   7   20.48    4.14
  -4   5   7   28.67    4.22
   3  -5  -7   -0.19    1.92
  -3   5   7    2.52    2.33
  -2   5   7    6.13    2.69
   2  -5  -7    7.67    2.65
  -1   5   7   -0.61    1.92
   1  -5  -7   -0.20    1.72
   0   5   7    5.41    2.49
   0  -5  -7   -0.44    1.84
  -1  -5  -7    0.52    1.85
  -1  -5  -7   -1.02    2.06
  -2  -5  -7   62.52    5.46
  -2  -5  -7   57.95    5.04
  -3  -5  -7   14.07    3.45
  -3  -5  -7   28.38    4.06
  -4  -5  -7   10.85    3.22
  -4  -5  -7   15.18    3.64
  -8   6   7    3.86    3.48
  -7   6   7    8.28    3.61
  -6   6   7   25.06    4.71
  -5   6   7    5.88    3.00
  -4   6   7   -0.96    2.04
  -3   6   7   28.99    4.35
   2  -6  -7   -1.10    1.73
  -2   6   7    1.02    2.07
  -1   6   7    0.65    2.21
   1  -6  -7    2.85    2.29
   0  -6  -7   22.87    3.80
   0   6   7   27.16    4.52
  -1  -6  -7   29.89    4.28
  -1  -6  -7   37.56    4.60
  -2  -6  -7    2.01    2.31
  -2  -6  -7   11.44    3.31
  -3  -6  -7    2.44    2.44
  -3  -6  -7   -0.57    2.18
  -4  -6  -7   19.46    4.04
  -4  -6  -7    1.61    2.59
  -7   7   7   -3.75    2.52
  -6   7   7   -1.55    2.43
  -5   7   7    7.29    3.35
  -4   7   7    1.31    2.46
  -3   7   7    7.35    3.10
   2  -7  -7    9.27    3.03
  -2   7   7   12.76    3.48
  -1   7   7    1.62    2.40
   1  -7  -7    0.17    2.28
   0  -7  -7   -1.57    1.75
   0   7   7   -0.15    2.28
  -1  -7  -7   12.49    3.36
  -1  -7  -7   11.80    3.47
  -2  -7  -7    3.72    2.74
  -2  -7  -7    5.06    2.69
  -3  -7  -7    3.87    2.76
  -3  -7  -7    2.58    2.28
  -7   8   7    3.86    3.50
  -6   8   7    4.22    3.37
  -5   8   7   -1.99    2.55
  -4   8   7    2.24    2.85
  -3   8   7    0.61    2.29
  -2   8   7   17.87    4.27
   1  -8  -7   23.19    4.24
  -1   8   7   23.01    4.87
   0   8   7   -0.59    2.39
   0  -8  -7    4.72    2.67
  -1  -8  -7    6.76    2.53
  -1  -8  -7    0.34    2.46
  -2  -8  -7    0.03    2.16
  -2  -8  -7    0.70    2.42
  -3  -8  -7   -0.25    2.63
  -3  -8  -7    2.52    2.71
  -6   9   7    8.16    3.96
  -5   9   7    0.85    2.82
  -4   9   7   17.74    4.58
  -3   9   7    1.28    2.76
  -2   9   7   -1.38    2.51
  -1   9   7    2.82    3.14
   0   9   7    6.84    3.62
   0  -9  -7    0.73    2.01
   1   9   7    1.52    3.03
  -1  -9  -7   -1.30    2.04
  -2  -9  -7    1.09    2.70
  -2  -9  -7    1.50    2.82
  -5  10   7   -0.33    3.27
  -4  10   7    2.40    3.21
  -3  10   7    2.60    3.32
  -2  10   7   13.16    4.52
  -1  10   7   -0.04    2.74
   0  10   7    1.16    2.97
   1  10   7    0.11    3.28
  -1 -10  -7   -2.50    2.25
  -3  11   7    5.01    3.92
  -2  11   7   11.07    4.65
   0  13  -8   10.53    3.12
   2  12  -8   -3.03    1.79
   1  12  -8   29.18    4.90
   0  12  -8    6.08    2.75
  -2  12  -8   15.68    3.75
  -3  12  -8    5.82    3.06
  -4  12  -8   -2.11    2.44
   3  11  -8    1.73    2.48
   2  11  -8    0.55    2.11
   1  11  -8    4.13    2.24
   0  11  -8    0.88    1.92
  -2  11  -8    2.62    2.27
  -3  11  -8   -0.43    2.24
  -4  11  -8   15.34    3.92
   4  10  -8    4.82    2.87
   3  10  -8    0.04    1.97
   2  10  -8    2.72    2.35
   1  10  -8   -1.08    1.50
   0  10  -8    8.97    2.81
  -1  10  -8    5.38    2.46
  -2  10  -8   -0.75    1.94
  -3  10  -8    3.87    2.51
  -4  10  -8   -1.63    1.85
  -5  10  -8   10.48    3.69
   5   9  -8    3.63    3.14
   4   9  -8   -2.23    1.95
   3   9  -8    4.28    2.65
   1   9  -8   12.95    3.40
  -1   9  -8    7.52    2.57
  -2   9  -8    9.75    2.97
  -3   9  -8    1.68    2.33
  -4   9  -8    3.40    2.62
  -5   9  -8   11.21    3.76
   5   8  -8   -1.85    2.19
   4   8  -8    0.41    2.35
   3   8  -8   34.39    4.82
   2   8  -8   25.90    4.21
   1   8  -8   15.99    3.44
   0   8  -8   78.59    4.88
  -1   8  -8   -1.34    1.74
  -2   8  -8    2.52    2.06
  -3   8  -8   -2.33    1.78
  -4   8  -8    0.37    2.04
  -5   8  -8    1.03    2.26
  -6   8  -8    0.37    2.73
   6   7  -8   -3.17    2.22
  -6  -7   8    4.74    3.14
   5   7  -8    1.05    2.44
   4   7  -8  183.61    9.32
   3   7  -8   -2.35    1.50
   1   7  -8   63.55    5.53
   0   7  -8   28.98    3.30
  -1   7  -8  114.10    6.04
  -2   7  -8   12.28    3.01
  -3   7  -8    1.12    2.17
  -4   7  -8    9.32    3.15
  -5   7  -8    0.14    2.19
  -6   7  -8   -4.14    1.65
  -6  -6   8   19.87    4.31
   6   6  -8   29.05    5.34
  -5  -6   8    6.12    2.80
   5   6  -8    3.86    2.51
   4   6  -8   42.95    5.29
   3   6  -8    9.78    2.81
   2   6  -8   14.16    3.24
   1   6  -8  107.38    6.45
   0   6  -8   11.59    2.44
  -1   6  -8    0.93    1.79
  -2   6  -8    8.16    2.65
  -3   6  -8    5.86    2.68
  -4   6  -8    4.56    2.43
  -5   6  -8   -1.17    2.16
  -6   6  -8    2.78    2.94
  -7  -5   8    1.09    2.80
   7   5  -8   -0.97    2.87
  -6  -5   8    3.11    2.71
   6   5  -8   -0.25    2.34
  -5  -5   8   10.34    3.05
   5   5  -8    5.96    2.82
   4   5  -8   11.96    2.93
  -4  -5   8    9.90    2.87
   3   5  -8   -0.45    1.56
   2   5  -8   25.81    3.78
   1   5  -8   38.61    4.12
   1   5  -8   34.40    3.20
   0   5  -8    3.44    1.93
  -1   5  -8    0.78    1.64
  -2   5  -8    9.83    2.59
  -3   5  -8   77.68    5.54
  -4   5  -8   54.45    5.33
  -5   5  -8    2.99    2.66
  -6   5  -8    2.85    2.90
  -7  -4   8    0.33    2.23
   7   4  -8   -0.96    2.63
   6   4  -8    0.13    1.93
  -6  -4   8    2.74    2.48
  -5  -4   8   -0.83    2.02
   5   4  -8    0.93    2.19
   4   4  -8    5.17    2.21
  -4  -4   8    7.54    2.58
   3   4  -8   27.49    3.80
  -3  -4   8   26.64    3.19
   2   4  -8   23.90    3.58
   1   4  -8    8.78    2.09
   1   4  -8    8.91    2.48
   0   4  -8    0.69    1.19
   0   4  -8   -0.51    1.69
  -1   4  -8    8.15    2.39
  -2   4  -8   21.48    3.39
  -3   4  -8   41.56    4.64
  -4   4  -8    7.17    2.85
  -5   4  -8    2.18    2.69
  -6   4  -8    4.25    3.02
   7   3  -8   -1.75    2.27
  -7  -3   8    1.19    2.51
   6   3  -8   -0.08    2.10
  -6  -3   8   -1.12    2.26
  -5  -3   8    6.69    2.84
   5   3  -8    9.93    3.01
  -4  -3   8    1.82    2.15
   4   3  -8    5.77    2.47
   3   3  -8    0.11    1.52
  -3  -3   8   -0.45    1.78
   2   3  -8    2.20    1.63
   2   3  -8   -1.62    1.27
   1   3  -8   45.22    4.04
   1   3  -8   43.14    3.48
   0   3  -8   36.44    3.57
   0   3  -8   37.20    3.66
  -1   3  -8    0.49    1.94
  -2   3  -8   -2.61    1.66
  -3   3  -8    6.12    2.66
  -4   3  -8   30.29    4.47
  -5   3  -8   -0.91    2.11
  -6   3  -8    2.83    3.04
   8   2  -8    1.53    2.94
  -8  -2   8    2.96    2.78
   7   2  -8    9.97    3.89
  -7  -2   8    2.77    2.91
  -6  -2   8    2.77    2.66
   6   2  -8    3.17    2.45
  -5  -2   8  102.42    6.44
   5   2  -8   94.97    6.53
  -4  -2   8    4.08    2.30
   4   2  -8    5.29    2.34
   3   2  -8    4.31    2.00
  -3  -2   8    4.34    2.03
   2   2  -8   60.62    3.85
   2   2  -8   60.05    4.47
  -2  -2   8   59.79    3.65
   1   2  -8   37.80    3.58
   1   2  -8   41.77    3.67
   0   2  -8   79.62    5.08
   0   2  -8   76.21    4.55
  -1   2  -8   21.85    3.31
  -2   2  -8   -1.54    1.98
  -3   2  -8   32.61    4.37
  -4   2  -8   12.97    3.40
  -5   2  -8    9.84    3.61
  -6   2  -8    5.26    3.15
  -8  -1   8    4.01    3.32
   7   1  -8   37.62    5.70
  -7  -1   8   36.10    5.29
   6   1  -8    2.08    2.68
  -6  -1   8   18.03    3.72
   5   1  -8   30.40    4.34
  -5  -1   8   36.45    4.32
   4   1  -8    1.97    2.02
  -4  -1   8   -1.40    2.02
   3   1  -8    5.05    2.06
  -3  -1   8    4.13    2.07
   2   1  -8   14.62    2.46
   2   1  -8    8.91    2.25
  -2  -1   8   13.90    2.31
   1   1  -8   -1.57    1.58
   1   1  -8    1.22    1.36
   0   1  -8   86.14    4.56
   0   1  -8   80.19    5.25
  -1   1  -8   14.83    3.14
  -2   1  -8   44.99    4.52
  -3   1  -8   26.36    4.04
  -4   1  -8    2.04    2.65
  -5   1  -8   -2.98    2.00
  -6   1  -8    2.51    3.17
  -8   0   8    1.60    2.60
   7   0  -8   -1.08    2.37
  -7   0   8   -1.87    2.25
  -6   0   8   14.25    3.74
   6   0  -8   15.89    3.93
   5   0  -8    0.57    2.07
  -5   0   8   11.38    3.24
   4   0  -8    2.83    2.14
  -4   0   8    2.35    2.26
   3   0  -8    6.23    2.26
   3   0  -8    7.25    1.91
  -3   0   8    6.04    2.33
   2   0  -8   81.16    4.88
   2   0  -8   94.77    4.96
  -2   0   8   92.53    4.91
  -1   0   8   40.63    3.17
   1   0  -8   40.92    3.28
   1   0  -8   45.83    3.81
   0   0  -8   82.17    4.29
   0   0  -8   80.02    5.11
  -1   0  -8  523.21   13.12
  -2   0  -8  292.63   10.36
  -4   0  -8   14.31    3.73
  -5   0  -8   14.98    4.07
  -6   0  -8    1.18    2.95
  -8   1   8    0.99    2.65
   7  -1  -8    0.33    2.43
  -7   1   8   -0.67    2.43
  -6   1   8   12.66    3.40
   6  -1  -8    7.81    3.15
  -5   1   8   15.18    3.50
   5  -1  -8   10.16    3.17
  -4   1   8    1.45    2.23
   4  -1  -8    0.52    1.85
   3  -1  -8   13.49    2.47
   3  -1  -8   14.37    2.85
  -3   1   8   12.18    2.91
   2  -1  -8   76.95    4.50
   2  -1  -8   78.78    4.76
  -2   1   8   72.54    4.59
  -1   1   8  209.14    7.02
   1  -1  -8  210.74    6.84
   1  -1  -8  204.35    7.64
   0  -1  -8  290.28    9.49
   0   1   8  289.21    8.02
  -1  -1  -8   51.02    4.71
  -2  -1  -8  355.39   11.42
  -3  -1  -8    1.19    2.58
  -4  -1  -8   16.45    4.00
  -5  -1  -8   22.23    4.33
  -6  -1  -8    2.85    3.10
  -8   2   8    2.68    2.99
  -7   2   8   -1.17    2.30
  -6   2   8   11.96    3.67
   6  -2  -8   14.46    3.67
  -5   2   8   89.40    6.14
   5  -2  -8   92.44    6.32
   4  -2  -8   30.84    4.02
  -4   2   8   28.70    3.95
   4  -2  -8   34.68    3.42
   3  -2  -8    6.24    2.30
   3  -2  -8    7.81    2.31
  -3   2   8    6.50    2.60
   2  -2  -8   24.19    2.88
   2  -2  -8   25.72    3.39
  -2   2   8   26.80    3.33
  -1   2   8    2.02    1.80
   1  -2  -8   -0.37    2.05
   0   2   8   12.68    2.63
   0  -2  -8   13.79    3.10
  -1  -2  -8  129.49    6.90
   1   2   8  131.50    6.26
  -2  -2  -8    4.05    2.70
  -3  -2  -8    2.38    2.46
  -4  -2  -8    4.01    2.79
  -5  -2  -8   -0.76    2.58
  -8   3   8    3.89    3.28
  -7   3   8   14.02    3.85
  -6   3   8   13.78    3.66
   5  -3  -8   -2.09    1.62
  -5   3   8    1.17    2.55
   4  -3  -8   34.87    4.03
  -4   3   8   27.59    4.05
   3  -3  -8   -0.46    1.70
   3  -3  -8   -1.37    1.66
  -3   3   8   -1.80    1.99
  -2   3   8   11.40    2.89
   2  -3  -8    3.92    2.14
  -1   3   8   11.15    2.73
   1  -3  -8   12.33    2.92
   0   3   8    2.67    2.03
   0  -3  -8    4.67    2.43
  -1  -3  -8    9.98    2.94
   1   3   8    6.61    2.61
  -2  -3  -8    7.12    2.47
  -2  -3  -8   11.43    3.09
  -3  -3  -8   51.73    5.43
  -4  -3  -8   -2.48    2.20
  -5  -3  -8    2.62    3.01
  -8   4   8    5.45    3.51
  -7   4   8   -2.06    2.30
  -6   4   8    7.78    3.06
  -5   4   8   12.65    3.40
  -4   4   8   93.76    6.46
   3  -4  -8   -1.46    1.61
  -3   4   8    3.78    2.41
   2  -4  -8   28.60    3.79
  -2   4   8   25.80    3.75
   1  -4  -8   -0.69    1.81
  -1   4   8    1.01    2.08
   0   4   8    9.45    2.99
   0  -4  -8    4.52    2.43
  -1  -4  -8    1.29    2.10
  -1  -4  -8    1.71    2.17
   1   4   8    1.80    2.14
  -2  -4  -8    5.13    2.79
  -2  -4  -8    3.45    2.27
  -3  -4  -8    0.51    2.27
  -4  -4  -8    4.05    2.95
  -5  -4  -8    8.95    3.74
  -7   5   8    7.15    3.73
  -6   5   8   27.17    4.86
  -5   5   8   -1.19    2.07
  -4   5   8   15.57    3.53
  -3   5   8   35.69    4.61
   3  -5  -8   30.37    4.12
   2  -5  -8   -3.24    1.54
  -2   5   8    1.03    2.09
   1  -5  -8    0.96    1.98
  -1   5   8    1.59    2.14
   0   5   8   64.76    6.02
   0  -5  -8   75.31    5.79
  -1  -5  -8   36.46    4.60
   1   5   8   36.79    5.09
  -1  -5  -8   42.02    4.81
  -2  -5  -8    5.61    2.42
  -2  -5  -8    1.79    2.30
  -3  -5  -8   12.18    3.61
  -3  -5  -8    7.84    2.88
  -4  -5  -8    4.75    3.12
  -7   6   8    2.61    2.96
  -6   6   8   -2.92    2.14
  -5   6   8   16.84    4.10
  -4   6   8    3.19    2.79
   3  -6  -8   41.32    4.84
  -3   6   8   41.20    5.07
   2  -6  -8   48.06    5.08
  -2   6   8   40.69    5.07
  -1   6   8  116.50    7.47
   1  -6  -8  113.37    6.93
   0  -6  -8   10.96    3.16
   0   6   8   22.07    4.47
  -1  -6  -8   10.17    3.29
   1   6   8    8.69    3.52
  -2  -6  -8    1.31    2.32
  -2  -6  -8    4.71    2.60
  -3  -6  -8    6.29    2.82
  -3  -6  -8    8.70    3.36
  -7   7   8    9.49    3.81
  -6   7   8    8.06    3.61
  -5   7   8   29.47    5.13
  -4   7   8    2.89    2.94
  -3   7   8   38.18    5.40
  -2   7   8   -0.39    2.36
   2  -7  -8    1.95    2.30
  -1   7   8    7.67    3.10
   1  -7  -8    7.08    2.82
   0   7   8    2.77    2.92
   0  -7  -8    1.39    2.32
  -1  -7  -8    2.58    2.42
   1   7   8    1.07    2.93
  -2  -7  -8   -2.65    1.76
  -2  -7  -8   -4.35    2.09
  -3  -7  -8    0.52    2.45
  -3  -7  -8    3.73    2.86
  -6   8   8   -0.36    2.92
  -5   8   8    2.49    2.94
  -4   8   8    1.79    2.71
  -3   8   8    3.96    2.94
  -2   8   8    8.15    3.32
   2  -8  -8    5.15    2.73
   1  -8  -8    2.85    2.57
  -1   8   8   -1.22    2.63
   0   8   8   10.66    4.13
   0  -8  -8    7.14    3.11
  -1  -8  -8    5.22    2.88
   1   8   8    1.72    3.03
  -2  -8  -8    6.14    3.10
  -2  -8  -8    2.51    2.82
  -5   9   8    2.69    3.51
  -4   9   8   10.22    4.04
  -3   9   8    5.78    3.37
  -2   9   8    4.61    3.41
  -1   9   8   14.15    4.47
   1  -9  -8    6.70    3.21
   0   9   8    4.01    4.05
   0  -9  -8   10.22    3.36
  -1  -9  -8    2.75    2.53
   1   9   8    3.73    3.75
  -4  10   8    1.17    3.44
  -3  10   8   -0.24    2.65
  -2  10   8   15.61    5.01
  -1  10   8    8.71    4.52
   1  12  -9    2.51    2.34
   0  12  -9   13.86    3.60
  -2  12  -9   12.50    3.60
  -3  12  -9    4.29    3.04
   3  11  -9    3.94    2.80
   2  11  -9   -0.57    1.82
   1  11  -9    3.36    2.36
   0  11  -9    6.93    2.91
  -2  11  -9   12.27    3.46
  -3  11  -9    7.32    3.06
  -4  11  -9   -0.71    2.25
   4  10  -9    0.97    2.51
   3  10  -9   -1.94    1.75
   2  10  -9   -1.27    1.68
   1  10  -9    2.81    2.11
   0  10  -9    5.60    2.37
  -1  10  -9   -1.35    1.89
  -2  10  -9   -0.03    2.05
  -3  10  -9   12.10    3.66
  -4  10  -9   15.74    4.19
   4   9  -9   21.90    4.75
   3   9  -9    9.43    3.32
   2   9  -9   19.76    4.10
   1   9  -9    0.71    1.87
   0   9  -9    3.19    1.96
  -1   9  -9    6.72    2.77
  -2   9  -9   -2.59    1.75
  -3   9  -9    2.94    2.41
  -4   9  -9    3.94    2.93
  -5   9  -9    3.24    2.85
   5   8  -9    6.34    3.15
   4   8  -9   31.81    5.09
   3   8  -9    2.23    2.17
   2   8  -9   46.27    5.48
   1   8  -9   11.30    3.23
   0   8  -9   -2.60    1.27
  -1   8  -9    0.08    1.79
  -2   8  -9    5.99    2.52
  -3   8  -9    3.74    2.53
  -4   8  -9    2.10    2.51
  -5   8  -9    5.18    2.86
   6   7  -9   13.98    4.42
   5   7  -9   12.05    3.55
   4   7  -9  170.98    9.36
   3   7  -9   33.26    4.88
   2   7  -9    0.23    1.75
   1   7  -9   39.98    4.86
   0   7  -9    1.36    1.74
   0   7  -9    2.16    1.80
  -1   7  -9    7.22    2.35
  -2   7  -9   26.29    3.85
  -3   7  -9    1.64    2.22
  -4   7  -9    2.69    2.32
  -5   7  -9   10.15    3.51
   6   6  -9   59.53    6.93
   5   6  -9   -0.30    2.26
   4   6  -9   24.18    4.43
   3   6  -9  172.67    8.76
   2   6  -9   -1.41    1.79
   1   6  -9    1.94    1.90
   0   6  -9    2.05    1.88
   0   6  -9    0.69    1.65
  -1   6  -9    0.61    1.86
  -2   6  -9    6.39    2.60
  -3   6  -9   47.72    5.07
  -4   6  -9   19.98    4.08
  -5   6  -9    0.64    2.75
  -6   6  -9    3.00    3.24
  -7  -5   9    4.92    2.98
  -6  -5   9    5.28    3.11
   6   5  -9    1.55    2.50
   5   5  -9   -1.10    1.94
   4   5  -9   -1.28    1.75
   3   5  -9   23.77    4.10
   2   5  -9   37.90    4.55
   1   5  -9   63.15    4.49
   1   5  -9   66.66    5.14
   0   5  -9    9.34    2.59
   0   5  -9    6.41    2.23
  -1   5  -9    1.03    1.88
  -2   5  -9  124.86    6.87
  -3   5  -9    3.04    2.51
  -4   5  -9    8.87    3.29
  -5   5  -9   -1.88    1.89
  -6   5  -9    2.39    2.78
   7   4  -9   -6.32    2.12
  -7  -4   9    0.79    2.63
   6   4  -9    4.48    2.93
  -6  -4   9    4.23    2.74
   5   4  -9    1.83    2.11
  -5  -4   9   -1.23    2.11
   4   4  -9    1.77    1.93
   3   4  -9    4.82    2.26
   2   4  -9   27.42    4.00
   1   4  -9   21.03    2.96
   1   4  -9   23.95    3.61
   0   4  -9   18.04    3.04
   0   4  -9   18.41    3.12
  -1   4  -9   10.56    2.77
  -2   4  -9    4.88    2.56
  -3   4  -9    1.82    2.40
  -4   4  -9   34.26    4.79
  -5   4  -9    3.76    2.69
  -6   4  -9   -1.57    2.51
  -7  -3   9   10.39    3.54
   7   3  -9   16.46    4.51
  -6  -3   9   -1.57    2.31
   6   3  -9    3.23    2.81
  -5  -3   9   20.27    3.74
   5   3  -9    5.11    2.71
  -4  -3   9    4.35    2.39
   4   3  -9   10.99    3.02
   3   3  -9    0.81    1.72
   2   3  -9   57.66    4.99
   1   3  -9   67.56    4.92
   1   3  -9   71.48    4.81
   0   3  -9  152.86    6.82
   0   3  -9  162.97    7.17
  -1   3  -9    7.02    2.70
  -2   3  -9    0.72    2.17
  -3   3  -9    0.08    2.04
  -4   3  -9    1.43    2.34
  -5   3  -9    0.55    2.39
  -6   3  -9    2.79    2.92
   7   2  -9    1.75    2.64
  -7  -2   9    1.73    2.68
   6   2  -9    9.11    3.39
  -6  -2   9    8.88    3.37
  -5  -2   9    6.01    2.68
   5   2  -9    3.14    2.31
   4   2  -9    2.22    1.91
  -4  -2   9    2.30    2.14
   3   2  -9    7.03    2.51
   2   2  -9    3.43    2.01
   2   2  -9    5.77    2.23
   1   2  -9   16.29    2.82
   1   2  -9   20.96    3.15
   0   2  -9   -0.60    2.16
   0   2  -9    1.44    1.49
  -1   2  -9   98.47    6.32
  -2   2  -9   41.48    4.61
  -3   2  -9    6.25    3.10
  -4   2  -9   -3.71    2.16
  -5   2  -9   -0.04    2.41
  -6   2  -9    1.30    2.98
  -8  -1   9    2.99    3.03
  -7  -1   9   12.29    3.79
   7   1  -9   13.51    4.31
  -6  -1   9    3.09    2.65
   6   1  -9    8.52    3.22
  -5  -1   9   11.78    3.26
   5   1  -9    9.41    2.98
   4   1  -9   29.33    4.08
  -4  -1   9   31.30    3.88
  -3  -1   9    2.20    2.09
   3   1  -9   -0.67    1.59
   2   1  -9   -1.74    1.62
   2   1  -9   -0.45    1.63
   1   1  -9    4.10    1.87
   1   1  -9    3.45    2.35
   0   1  -9  330.51    9.42
   0   1  -9  318.13   10.11
  -1   1  -9  265.71    9.88
  -1   1  -9  244.96    7.96
  -2   1  -9   79.37    6.17
  -3   1  -9   49.78    5.38
  -4   1  -9   -0.51    2.59
  -5   1  -9   14.03    4.22
  -6   1  -9    2.19    3.31
  -8   0   9    0.97    2.94
   7   0  -9   -0.35    2.55
  -7   0   9    0.93    2.32
   6   0  -9   14.51    3.83
  -6   0   9   18.23    3.91
   5   0  -9   21.17    4.03
  -5   0   9   16.20    3.50
  -4   0   9   11.11    3.08
   4   0  -9   12.60    3.06
   3   0  -9    2.44    1.94
  -3   0   9   -1.87    1.72
   3   0  -9    3.34    1.97
  -2   0   9    5.00    2.31
   2   0  -9    8.17    2.47
   2   0  -9    5.31    2.04
   1   0  -9   21.79    3.33
   1   0  -9   18.17    2.70
   0   0  -9   25.85    3.75
   0   0  -9   27.90    3.04
  -1   0  -9  371.64   11.61
  -2   0  -9    8.14    3.03
  -3   0  -9   36.79    5.01
  -4   0  -9   15.83    4.09
  -5   0  -9   -1.48    2.85
  -8   1   9   -3.53    2.61
   7  -1  -9    4.50    3.11
  -7   1   9    0.36    2.58
   6  -1  -9    1.66    2.41
  -6   1   9   -0.22    2.39
  -5   1   9    4.77    2.86
   5  -1  -9   11.32    3.31
  -4   1   9    6.36    2.76
   4  -1  -9    2.52    2.15
   3  -1  -9    9.09    2.45
  -3   1   9   12.60    2.92
   3  -1  -9    8.15    2.52
   2  -1  -9   85.53    4.97
   2  -1  -9  103.43    5.73
  -2   1   9   86.80    5.39
   1  -1  -9  319.25    9.99
   1  -1  -9  317.32    8.77
  -1  -1  -9  234.60    9.61
  -2  -1  -9  216.74    9.45
  -3  -1  -9   49.68    5.52
  -4  -1  -9    1.00    2.45
  -5  -1  -9    2.92    3.15
  -8   2   9    1.78    2.82
  -7   2   9   -1.14    2.30
  -6   2   9    6.54    3.13
   6  -2  -9    1.88    2.55
   5  -2  -9   -2.48    1.97
  -5   2   9    0.59    2.54
  -4   2   9    2.44    2.49
   4  -2  -9   -2.34    1.72
  -3   2   9   11.26    3.04
   3  -2  -9   13.57    2.89
   3  -2  -9   16.78    3.11
  -2   2   9   76.13    5.21
   2  -2  -9   73.86    5.07
   2  -2  -9   69.48    4.62
   1  -2  -9   28.09    3.79
  -1   2   9   39.80    4.00
   0  -2  -9   95.34    6.28
  -1  -2  -9   70.94    5.85
  -2  -2  -9    6.31    2.86
  -3  -2  -9   19.86    4.32
  -4  -2  -9   -3.52    1.83
  -5  -2  -9    8.26    3.49
  -8   3   9    0.61    2.93
  -7   3   9    5.01    3.26
  -6   3   9   -1.70    2.51
  -5   3   9   15.53    3.82
   5  -3  -9   12.51    3.35
   4  -3  -9    7.87    2.61
   4  -3  -9   10.19    2.92
  -4   3   9    3.81    2.67
  -3   3   9    6.93    2.80
   3  -3  -9    6.62    2.48
   3  -3  -9    7.85    2.45
   2  -3  -9   59.06    4.94
  -2   3   9   60.15    5.00
  -1   3   9   20.40    3.52
   1  -3  -9   25.79    3.89
   0   3   9   15.12    3.17
   0  -3  -9   12.20    3.41
  -1  -3  -9   16.40    3.73
  -2  -3  -9   48.28    5.40
  -3  -3  -9   25.67    4.64
  -4  -3  -9    4.39    3.04
  -7   4   9   -0.22    3.01
  -6   4   9    6.07    3.10
  -5   4   9    0.56    2.47
  -4   4   9   -1.34    2.16
   3  -4  -9    2.27    2.32
  -3   4   9    1.17    2.08
  -2   4   9   12.40    3.26
   2  -4  -9   15.61    3.35
   1  -4  -9   -1.86    1.72
  -1   4   9    0.51    2.19
   0   4   9    2.18    2.52
   0  -4  -9    2.85    2.10
  -1  -4  -9    9.81    3.08
  -2  -4  -9    4.80    2.64
  -3  -4  -9    2.31    2.56
  -4  -4  -9   -0.43    2.47
  -7   5   9   -2.13    2.33
  -6   5   9    1.18    2.90
  -5   5   9   -2.66    2.24
  -4   5   9   10.91    3.52
   3  -5  -9   -0.61    2.17
  -3   5   9    1.37    2.09
   2  -5  -9    8.25    2.88
  -2   5   9    7.71    3.17
   1  -5  -9   19.51    3.81
  -1   5   9   25.97    4.44
   0  -5  -9    0.44    2.17
   0   5   9    2.47    2.68
   1   5   9    5.36    3.10
  -1  -5  -9    6.91    2.89
  -2  -5  -9    3.37    2.51
  -3  -5  -9   11.20    3.54
  -7   6   9   12.88    4.20
  -6   6   9    1.45    2.66
  -5   6   9    4.19    3.15
  -4   6   9    3.48    2.98
   3  -6  -9   27.45    4.40
  -3   6   9   17.74    4.15
  -2   6   9   38.59    5.22
   2  -6  -9   33.50    4.86
  -1   6   9    0.44    2.47
   1  -6  -9    2.07    2.31
   0   6   9    4.32    3.24
   0  -6  -9    5.87    2.47
  -1  -6  -9    6.55    3.06
   1   6   9   18.43    4.65
  -2  -6  -9    1.45    2.50
  -2  -6  -9    8.36    3.12
  -3  -6  -9    0.47    2.69
  -6   7   9   -2.48    2.60
  -5   7   9    9.96    3.93
  -4   7   9   13.81    3.98
  -3   7   9    9.27    3.52
  -2   7   9    3.31    2.94
   2  -7  -9    2.70    2.46
   1  -7  -9    5.70    2.80
  -1   7   9   11.21    3.72
   0  -7  -9   28.69    4.88
   0   7   9   25.62    5.30
   1   7   9    3.85    3.57
  -1  -7  -9   -0.13    2.50
   2   7   9    2.42    3.55
  -2  -7  -9    6.48    3.29
  -2  -7  -9    0.36    2.32
  -6   8   9    6.70    3.78
  -5   8   9   -1.52    2.83
  -4   8   9   -0.74    2.82
  -3   8   9    0.55    2.87
  -2   8   9   -2.40    2.75
   2  -8  -9    4.52    2.56
  -1   8   9    7.54    3.80
   1  -8  -9   -0.81    2.23
   0   8   9    9.06    4.34
   0  -8  -9    9.11    3.34
   1   8   9   -2.00    3.57
  -1  -8  -9   -0.55    2.01
  -5   9   9    1.78    3.17
  -4   9   9    0.97    3.19
  -3   9   9    9.79    4.27
  -2   9   9    4.47    3.68
   1  -9  -9   -1.23    2.26
  -1   9   9    3.31    3.90
   0   9   9   -1.11    3.58
   2  11 -10   10.08    3.45
   1  11 -10    0.94    2.16
   0  11 -10    8.31    3.00
  -2  11 -10    1.42    2.52
  -3  11 -10    0.84    2.92
   3  10 -10   -2.50    1.98
   2  10 -10    0.69    2.19
   1  10 -10    1.42    2.08
   0  10 -10    2.23    2.10
  -2  10 -10    8.56    3.16
  -3  10 -10   20.93    4.56
  -4  10 -10   -0.13    2.48
   4   9 -10   -0.58    2.06
   3   9 -10   12.89    3.65
   2   9 -10    0.64    2.05
   1   9 -10    4.34    2.28
   0   9 -10    0.24    1.69
  -1   9 -10   -0.64    1.98
  -2   9 -10    6.01    2.51
  -3   9 -10   -1.99    1.85
  -4   9 -10    2.31    2.74
   5   8 -10    1.66    2.47
   4   8 -10   11.18    3.65
   3   8 -10   -0.12    1.87
   2   8 -10    4.93    2.69
   1   8 -10   -0.77    1.53
   0   8 -10    4.85    2.49
  -1   8 -10    3.71    2.32
  -2   8 -10    9.51    3.19
  -3   8 -10   -0.19    2.17
  -4   8 -10   -4.26    2.27
   5   7 -10    1.82    2.51
   4   7 -10    4.15    2.67
   3   7 -10    0.05    2.08
   2   7 -10   26.43    4.45
   1   7 -10    2.57    1.98
   0   7 -10    0.34    1.75
   0   7 -10   -3.86    1.36
  -1   7 -10    0.30    1.96
  -2   7 -10    1.50    2.26
  -3   7 -10    3.36    2.48
  -4   7 -10    2.38    2.70
  -5   7 -10   -2.04    2.62
   6   6 -10   13.80    4.13
   5   6 -10   22.76    4.58
   4   6 -10    1.66    2.24
   3   6 -10    9.61    3.02
   2   6 -10   -1.44    1.40
   1   6 -10    6.56    2.66
   0   6 -10   -1.64    1.37
   0   6 -10    0.34    1.89
  -1   6 -10   32.09    4.00
  -2   6 -10    2.12    2.41
  -3   6 -10   10.33    3.32
  -4   6 -10    0.37    2.29
  -5   6 -10   -3.45    2.37
   6   5 -10    1.66    2.86
   5   5 -10   -3.40    1.69
   4   5 -10   -0.46    2.05
   3   5 -10   25.05    4.14
   2   5 -10   68.84    6.10
   1   5 -10   60.20    5.41
   0   5 -10   65.81    4.94
   0   5 -10   58.24    5.21
  -1   5 -10   10.16    2.96
  -2   5 -10   24.17    4.02
  -3   5 -10    7.73    3.17
  -4   5 -10    2.36    2.34
  -5   5 -10    2.67    2.79
   6   4 -10   -0.48    2.58
   5   4 -10   -1.22    1.69
   4   4 -10   -2.99    1.25
   3   4 -10    6.36    2.44
   2   4 -10   59.62    5.47
   1   4 -10   34.88    3.86
   1   4 -10   38.91    4.47
   0   4 -10  125.92    6.83
   0   4 -10  130.24    6.77
  -1   4 -10   25.83    3.80
  -2   4 -10    7.58    2.78
  -3   4 -10   16.19    3.84
  -4   4 -10    0.69    2.33
  -5   4 -10   -0.85    2.70
  -7  -3  10    0.64    2.87
   7   3 -10   -0.19    2.84
   6   3 -10    3.48    2.66
   5   3 -10    0.62    1.98
   4   3 -10   14.44    3.53
   3   3 -10   -3.08    1.26
   2   3 -10   10.10    2.75
   1   3 -10  112.61    6.55
   1   3 -10  118.42    6.27
   0   3 -10   70.51    5.47
   0   3 -10   65.32    4.95
  -1   3 -10    1.29    1.49
  -1   3 -10   -1.66    2.06
  -2   3 -10    3.97    2.40
  -3   3 -10   -1.45    2.22
  -4   3 -10   11.10    3.67
  -5   3 -10    3.81    3.10
  -7  -2  10    5.19    3.43
   7   2 -10   -2.42    2.76
   6   2 -10   23.88    4.93
  -6  -2  10   14.39    3.67
   5   2 -10    3.47    2.56
   4   2 -10   -0.33    1.87
   3   2 -10    2.12    2.09
   2   2 -10    3.85    2.13
   2   2 -10    1.62    1.99
   1   2 -10   -1.10    2.05
   1   2 -10    2.88    1.75
   0   2 -10    5.55    2.10
   0   2 -10    9.73    2.82
  -1   2 -10   13.11    3.46
  -1   2 -10    9.71    2.41
  -2   2 -10    4.35    2.60
  -3   2 -10   -0.08    2.37
  -4   2 -10    2.97    2.82
  -5   2 -10    3.73    3.23
  -7  -1  10    6.84    3.46
   7   1 -10   11.90    4.02
  -6  -1  10    0.47    2.44
   6   1 -10    0.46    2.70
  -5  -1  10   14.84    3.61
   5   1 -10    6.20    2.83
   4   1 -10   19.75    3.82
   3   1 -10    0.25    1.87
   2   1 -10   58.07    4.89
   2   1 -10   54.59    4.42
   1   1 -10  168.03    7.59
   1   1 -10  154.79    7.08
   0   1 -10   -1.38    1.97
   0   1 -10    1.09    1.54
  -1   1 -10  111.30    7.02
  -2   1 -10    7.04    3.09
  -3   1 -10    2.39    2.63
  -4   1 -10    4.42    2.95
  -5   1 -10   -3.71    2.31
   7   0 -10    4.36    3.01
  -7   0  10    1.08    2.37
  -6   0  10    5.78    3.15
   6   0 -10   -2.32    2.37
  -5   0  10   29.16    4.38
   5   0 -10   18.12    3.87
   4   0 -10    2.12    2.24
  -4   0  10    2.22    2.40
   3   0 -10    4.33    2.25
   2   0 -10   95.10    5.71
   2   0 -10   91.44    5.66
   1   0 -10  412.70   10.94
   1   0 -10  431.56   12.17
   0   0 -10   76.35    5.97
  -1   0 -10    3.39    2.74
  -2   0 -10    7.89    3.28
  -3   0 -10   -1.93    2.23
  -4   0 -10    2.77    2.84
  -5   0 -10   -0.14    2.83
   7  -1 -10    1.52    2.95
  -7   1  10    1.37    3.21
  -6   1  10   -1.44    2.43
   6  -1 -10   -2.49    2.24
   5  -1 -10    9.84    3.38
  -5   1  10    7.73    3.23
  -4   1  10   46.28    4.77
   4  -1 -10   44.43    4.85
   3  -1 -10  551.37   12.88
   3  -1 -10  541.37   13.88
  -3   1  10  561.68   13.71
   2  -1 -10  183.31    7.84
   2  -1 -10  203.91    7.74
   1  -1 -10  303.66   10.35
   0  -1 -10   15.19    3.48
  -1  -1 -10    2.66    2.41
  -2  -1 -10    0.12    2.32
  -3  -1 -10   -1.28    2.24
  -4  -1 -10    1.89    2.79
  -7   2  10   16.56    4.60
  -6   2  10    2.80    3.05
   6  -2 -10    2.98    2.72
   5  -2 -10   57.48    5.79
  -5   2  10   45.03    5.24
   4  -2 -10  142.62    7.77
  -4   2  10  142.70    7.70
  -3   2  10   53.99    5.09
   3  -2 -10   32.45    4.02
   3  -2 -10   36.11    4.06
   2  -2 -10    2.18    2.12
   1  -2 -10   53.55    5.00
   0  -2 -10    6.39    2.72
  -1  -2 -10    0.34    2.09
  -2  -2 -10   10.22    3.28
  -3  -2 -10    4.83    2.90
  -4  -2 -10   -0.10    2.61
  -7   3  10    2.19    2.91
  -6   3  10    9.23    3.75
   5  -3 -10   -3.24    1.89
  -5   3  10    3.30    2.82
   4  -3 -10    8.46    2.99
  -4   3  10    5.22    3.12
   4  -3 -10    5.32    2.47
   3  -3 -10   17.66    3.48
  -3   3  10   15.92    3.72
  -2   3  10   27.94    4.12
   2  -3 -10   33.54    4.30
   1  -3 -10    0.04    1.91
   0  -3 -10   36.28    4.67
  -1  -3 -10    1.97    2.43
  -2  -3 -10   28.17    4.74
  -3  -3 -10   11.10    4.00
  -4  -3 -10   13.57    4.18
  -7   4  10   -0.48    3.19
  -6   4  10   11.91    3.90
  -5   4  10    4.27    2.91
   4  -4 -10   -3.55    1.68
  -4   4  10    1.51    2.43
   3  -4 -10    2.21    2.43
  -3   4  10    3.19    2.69
  -2   4  10    7.38    3.13
   2  -4 -10    8.15    2.86
  -1   4  10    0.29    2.56
   1  -4 -10    5.10    2.69
   0  -4 -10    2.49    2.51
  -1  -4 -10    6.67    2.76
  -2  -4 -10    8.83    3.16
  -3  -4 -10   12.47    3.88
  -7   5  10   11.46    4.27
  -6   5  10   -0.36    2.86
  -5   5  10    0.42    2.89
  -4   5  10   -1.11    2.58
   3  -5 -10   28.36    4.47
  -3   5  10   31.19    4.86
   2  -5 -10    9.07    2.99
  -2   5  10    7.59    3.28
   1  -5 -10   28.31    4.57
  -1   5  10   30.56    4.95
   0  -5 -10    4.96    2.86
  -1  -5 -10    1.28    2.20
  -2  -5 -10    6.14    3.14
  -3  -5 -10    1.72    2.98
  -6   6  10   -0.80    2.96
  -5   6  10    2.23    3.04
  -4   6  10   35.67    5.36
  -3   6  10    7.90    3.67
   3  -6 -10    8.95    3.16
   2  -6 -10    4.68    2.75
  -2   6  10    5.44    3.36
   1  -6 -10    0.65    2.21
  -1   6  10    1.56    2.92
   0  -6 -10    0.52    2.31
   0   6  10    0.72    2.83
  -1  -6 -10    2.09    2.30
  -2  -6 -10   -0.45    2.34
  -6   7  10   22.38    5.23
  -5   7  10    3.68    3.57
  -4   7  10    5.90    3.43
   3  -7 -10    0.13    2.19
  -3   7  10   -0.21    3.04
  -2   7  10   23.03    5.04
   2  -7 -10   19.13    4.03
  -1   7  10    3.59    3.45
   1  -7 -10    4.96    2.56
   0   7  10    9.88    4.20
   0  -7 -10    4.16    2.82
  -1  -7 -10    2.86    2.92
  -5   8  10    6.11    4.24
  -4   8  10    3.11    3.28
  -3   8  10   -1.89    2.84
   2  -8 -10   -0.20    2.64
  -2   8  10   -2.80    2.97
   1  -8 -10    2.54    2.62
  -1   8  10    3.17    3.71
   0   8  10    4.55    4.14
   2  10 -11    1.53    2.26
   1  10 -11    0.71    2.17
   0  10 -11    2.94    2.43
  -2  10 -11    6.56    3.18
  -3  10 -11   23.76    4.67
   3   9 -11    2.16    2.57
   2   9 -11    0.61    2.10
   1   9 -11    6.30    2.67
   0   9 -11   15.37    3.85
  -2   9 -11   -0.51    2.17
  -3   9 -11   -2.81    2.25
   4   8 -11    1.68    2.45
   3   8 -11    2.00    2.32
   2   8 -11   -0.57    1.76
   1   8 -11    0.94    1.85
   0   8 -11    6.36    2.55
  -1   8 -11    4.11    2.49
  -2   8 -11    5.17    2.94
  -3   8 -11    7.99    3.31
  -4   8 -11    0.45    2.73
   5   7 -11   -1.80    2.30
   4   7 -11    2.57    2.52
   3   7 -11   16.35    3.86
   2   7 -11    5.34    2.57
   1   7 -11    0.00    1.66
   0   7 -11   10.63    3.27
  -1   7 -11    5.38    2.59
  -2   7 -11   15.70    3.67
  -3   7 -11    0.23    2.48
  -4   7 -11   -2.45    2.39
   5   6 -11   12.44    3.95
   4   6 -11   -2.71    1.59
   3   6 -11   -0.07    1.84
   2   6 -11   13.46    3.56
   1   6 -11    1.86    2.12
   0   6 -11   30.03    4.48
   0   6 -11   37.59    4.24
  -1   6 -11   -0.20    1.89
  -2   6 -11    4.85    2.63
  -3   6 -11    2.49    2.58
  -4   6 -11   -2.20    2.46
   5   5 -11   -0.98    1.97
   4   5 -11    0.86    2.50
   3   5 -11    5.41    2.74
   2   5 -11    1.52    2.23
   1   5 -11    7.28    2.52
   0   5 -11   16.02    3.43
   0   5 -11   11.41    3.22
  -1   5 -11   -1.96    1.38
  -1   5 -11    1.56    2.36
  -2   5 -11    2.76    2.40
  -3   5 -11   14.23    3.72
  -4   5 -11   -0.14    2.50
   6   4 -11    0.46    2.74
   5   4 -11    2.40    2.37
   4   4 -11    3.46    2.41
   3   4 -11    8.20    2.63
   2   4 -11   67.89    5.92
   1   4 -11   -2.32    1.21
   1   4 -11   -1.04    1.94
   0   4 -11   -0.23    1.53
   0   4 -11    1.39    2.16
  -1   4 -11   82.59    6.22
  -1   4 -11   73.13    5.43
  -2   4 -11   13.96    3.57
  -3   4 -11    1.95    2.64
  -4   4 -11   -0.13    2.36
   6   3 -11   -1.28    2.44
   5   3 -11    6.51    2.94
   4   3 -11    9.21    3.24
   3   3 -11   13.00    3.22
   2   3 -11    0.63    1.65
   1   3 -11   64.46    5.23
   1   3 -11   59.75    5.05
   0   3 -11    8.63    2.99
   0   3 -11    6.70    2.43
  -1   3 -11    0.84    1.48
  -1   3 -11    1.47    2.33
  -2   3 -11    1.34    2.53
  -3   3 -11    3.30    2.82
  -4   3 -11    1.19    2.66
   6   2 -11    0.24    2.43
   5   2 -11   -1.97    1.83
   4   2 -11   -1.18    2.05
   3   2 -11   -0.48    1.61
   2   2 -11   30.55    4.15
   1   2 -11    3.81    2.21
   1   2 -11    5.90    2.66
   0   2 -11   12.59    3.34
   0   2 -11   16.47    3.17
  -1   2 -11    5.48    2.81
  -2   2 -11    5.35    2.89
  -3   2 -11    3.47    2.66
  -4   2 -11    5.38    3.12
  -7  -1  11    1.94    3.29
   7   1 -11    0.39    3.30
   6   1 -11   -0.29    2.63
   5   1 -11    6.96    2.99
   4   1 -11    4.31    2.78
   3   1 -11   32.95    4.29
   2   1 -11    9.25    2.78
   2   1 -11   16.36    3.32
   1   1 -11    9.66    3.08
   1   1 -11   10.77    2.73
   0   1 -11   53.20    5.39
  -1   1 -11   11.02    3.32
  -2   1 -11    5.08    3.04
  -3   1 -11   11.08    3.56
  -4   1 -11   -3.15    2.16
   7   0 -11   -0.69    2.64
  -7   0  11   -0.09    2.81
   6   0 -11    1.55    2.75
  -6   0  11    2.45    2.91
   5   0 -11   15.75    3.94
   4   0 -11   35.57    4.69
   3   0 -11    4.36    2.35
   2   0 -11   -0.84    1.64
   2   0 -11   -1.72    1.98
   1   0 -11    4.93    2.50
   0   0 -11    0.65    2.42
  -1   0 -11   16.73    3.96
  -2   0 -11   12.98    3.71
  -3   0 -11   -0.37    2.68
  -4   0 -11   -0.47    2.75
   7  -1 -11   -0.92    2.84
  -7   1  11   10.87    4.01
   6  -1 -11   -1.44    2.48
  -6   1  11   -3.03    2.37
   5  -1 -11   94.52    7.30
  -5   1  11  101.56    7.20
   4  -1 -11    6.93    2.82
   3  -1 -11   84.21    5.97
   3  -1 -11  100.17    5.99
   2  -1 -11   28.22    4.00
   1  -1 -11    7.05    2.97
   0  -1 -11   63.51    5.97
  -1  -1 -11   56.64    6.01
  -2  -1 -11    1.71    2.50
  -3  -1 -11    5.79    3.33
  -4  -1 -11    2.28    2.83
  -7   2  11   10.68    4.16
  -6   2  11   21.94    4.73
   6  -2 -11   28.93    5.30
   5  -2 -11   61.10    6.00
  -5   2  11   52.00    5.83
   4  -2 -11   11.85    3.38
   3  -2 -11    4.16    2.43
   2  -2 -11   74.54    5.85
   1  -2 -11   24.97    4.12
   0  -2 -11    4.14    2.79
  -1  -2 -11    3.51    2.82
  -2  -2 -11    7.48    3.23
  -3  -2 -11    1.49    2.79
  -7   3  11   -2.36    2.99
  -6   3  11    0.26    3.05
   5  -3 -11    4.72    2.89
  -5   3  11    9.77    3.69
  -4   3  11   -3.96    2.44
   3  -3 -11    0.92    2.10
   2  -3 -11   10.43    3.11
   1  -3 -11    7.14    2.73
   0  -3 -11    0.46    2.09
  -1  -3 -11    1.31    2.44
  -2  -3 -11    0.79    2.84
  -3  -3 -11   13.72    4.29
  -6   4  11   -0.75    3.23
  -5   4  11    5.17    3.37
   4  -4 -11    0.14    2.22
  -4   4  11   -0.04    2.85
   3  -4 -11    4.44    2.66
  -3   4  11    4.92    3.09
   2  -4 -11    0.14    2.17
   1  -4 -11    4.27    2.82
   0  -4 -11    6.99    3.19
  -1  -4 -11    0.65    2.33
  -2  -4 -11   23.73    4.85
  -6   5  11   -1.90    3.01
  -5   5  11   13.81    4.48
   4  -5 -11    3.25    2.62
  -4   5  11    1.62    3.05
  -3   5  11    6.77    3.46
   3  -5 -11    5.88    2.65
   2  -5 -11    0.74    2.28
   1  -5 -11    5.63    2.87
   0  -5 -11    0.11    2.33
  -1  -5 -11    2.74    2.99
  -5   6  11    1.54    3.60
  -4   6  11    4.69    3.53
   3  -6 -11    1.67    2.52
  -3   6  11    1.63    2.91
  -2   6  11   -0.27    3.02
   2  -6 -11    5.33    2.81
   1  -6 -11    0.39    2.25
   0  -6 -11    2.39    2.63
  -4   7  11    7.87    4.04
   3  -7 -11   10.78    3.67
  -3   7  11    6.79    4.03
   2  -7 -11    3.62    2.59
  -2   7  11   -1.37    3.41
   1  -7 -11    3.99    2.76
   2   9 -12    4.55    2.90
   1   9 -12    4.85    2.74
   0   9 -12    0.67    1.72
  -1   9 -12    1.66    1.93
  -2   9 -12    2.29    2.69
   3   8 -12    1.22    2.28
   2   8 -12    3.55    2.59
   1   8 -12   13.29    3.51
   0   8 -12    3.00    2.31
  -1   8 -12   -0.02    1.63
  -1   8 -12   -0.57    2.36
  -2   8 -12    3.99    2.73
  -3   8 -12   12.32    3.90
   4   7 -12    0.85    2.36
   3   7 -12    8.09    3.09
   2   7 -12    0.70    1.99
   1   7 -12   12.48    3.27
   0   7 -12    1.86    2.02
  -1   7 -12   -2.52    2.09
  -1   7 -12    1.35    1.93
  -2   7 -12   -0.06    2.34
  -3   7 -12    6.03    3.16
   4   6 -12    0.34    2.17
   3   6 -12    2.32    2.31
   2   6 -12   12.85    3.62
   1   6 -12   17.11    3.84
   0   6 -12   15.19    3.67
  -1   6 -12   -0.03    1.66
  -1   6 -12    1.45    2.17
  -2   6 -12   -1.86    2.15
  -3   6 -12   -0.58    2.47
   5   5 -12   -4.88    2.15
   4   5 -12   -0.59    2.21
   3   5 -12   11.31    3.45
   2   5 -12   47.36    5.69
   1   5 -12    1.63    2.12
   0   5 -12   13.83    3.48
   0   5 -12   12.17    3.13
  -1   5 -12    0.11    2.44
  -1   5 -12    0.00    1.58
  -2   5 -12    0.70    2.64
  -3   5 -12    0.66    2.85
   5   4 -12    0.06    2.62
   4   4 -12   32.23    5.12
   3   4 -12    0.29    2.26
   2   4 -12   33.20    4.71
   1   4 -12   -0.83    1.74
   0   4 -12   20.22    3.99
   0   4 -12   24.42    3.97
  -1   4 -12   -0.41    1.41
  -1   4 -12    2.89    2.62
  -2   4 -12   14.80    4.01
  -3   4 -12   -0.85    2.57
   6   3 -12   11.12    4.09
   5   3 -12    1.11    2.60
   4   3 -12    4.52    2.72
   3   3 -12    0.41    2.09
   2   3 -12   18.41    3.87
   1   3 -12    5.90    2.46
   1   3 -12    0.70    2.30
   0   3 -12    5.46    2.85
   0   3 -12    4.87    2.11
  -1   3 -12   12.46    3.52
  -2   3 -12    4.35    3.01
  -3   3 -12    0.03    2.67
   6   2 -12    1.49    3.09
   5   2 -12   -2.16    2.26
   4   2 -12   -1.38    2.01
   3   2 -12    1.13    2.05
   2   2 -12    1.14    2.06
   1   2 -12   17.86    3.48
   1   2 -12   14.63    3.48
   0   2 -12   10.16    3.25
  -1   2 -12    2.40    2.42
  -2   2 -12    4.18    2.95
  -3   2 -12   47.96    6.21
   6   1 -12   -3.04    2.16
   5   1 -12    2.07    2.62
   4   1 -12   10.52    3.52
   3   1 -12   24.26    4.18
   2   1 -12   13.27    3.25
   1   1 -12   20.54    3.90
   0   1 -12    3.98    2.84
  -1   1 -12    5.36    3.11
  -2   1 -12   -0.23    2.38
  -3   1 -12    2.70    2.85
   6   0 -12   14.25    4.51
   5   0 -12    4.52    3.02
   4   0 -12   41.26    5.19
   3   0 -12   47.74    5.14
   2   0 -12    4.04    2.63
   1   0 -12    0.03    2.31
   0   0 -12   -2.83    2.11
  -1   0 -12    1.94    2.66
  -2   0 -12    3.13    2.98
  -3   0 -12    4.76    3.28
   6  -1 -12   -2.33    2.72
   5  -1 -12   94.81    7.64
   4  -1 -12   13.16    3.54
   2  -1 -12   40.65    4.89
   1  -1 -12   19.91    4.13
   0  -1 -12    3.27    2.52
  -1  -1 -12   -0.56    2.76
  -2  -1 -12    1.68    2.72
  -3  -1 -12    4.47    3.13
   6  -2 -12   28.64    5.38
   5  -2 -12   15.03    3.99
   3  -2 -12   50.69    5.19
   2  -2 -12    1.36    2.36
   1  -2 -12    1.67    2.32
   0  -2 -12   -2.77    2.17
  -1  -2 -12   -2.96    1.93
  -2  -2 -12   13.81    4.09
  -6   3  12   -1.69    2.90
   3  -3 -12    0.06    2.12
   2  -3 -12    3.48    2.70
   1  -3 -12    0.44    2.32
   0  -3 -12    4.44    2.89
  -1  -3 -12   16.05    4.17
  -5   4  12    5.18    3.67
   3  -4 -12    5.69    2.95
   2  -4 -12   -2.46    2.03
   1  -4 -12   27.38    4.83
   0  -4 -12   25.85    4.89
  -1  -4 -12    4.39    3.05
  -5   5  12   -3.47    3.22
   4  -5 -12    1.04    2.72
   3  -5 -12    2.52    2.91
   2  -5 -12    7.64    2.99
   1  -5 -12   -1.16    2.23
   0  -5 -12   -0.01    2.12
  -4   6  12   -3.48    3.22
   3  -6 -12    5.17    3.34
   2  -6 -12    0.07    2.50
   2   8 -13    1.63    2.42
   1   8 -13   10.23    3.55
   0   8 -13   -0.45    1.68
  -1   8 -13    0.07    2.00
   3   7 -13   -3.09    2.05
   2   7 -13    1.09    2.29
   1   7 -13   -2.17    1.96
   0   7 -13    2.27    2.20
  -1   7 -13    0.66    2.07
  -1   7 -13   -1.59    2.42
  -2   7 -13    9.06    3.51
  -2   7 -13    6.56    2.48
   3   6 -13   -1.30    2.04
   2   6 -13    2.53    2.48
   1   6 -13    2.12    2.40
   0   6 -13    8.98    3.01
  -1   6 -13   -2.78    2.25
  -1   6 -13    1.23    1.97
  -2   6 -13   10.41    3.00
  -2   6 -13   12.11    3.89
   4   5 -13    0.61    2.82
   3   5 -13    0.93    2.36
   2   5 -13    2.93    2.48
   1   5 -13   -1.90    1.91
   0   5 -13    0.75    1.84
   0   5 -13    4.44    2.81
  -1   5 -13    1.48    1.83
  -1   5 -13    2.33    2.72
  -2   5 -13    5.24    3.17
   4   4 -13   19.78    4.57
   3   4 -13   -0.22    2.41
   2   4 -13    1.65    2.29
   1   4 -13   22.58    4.28
   0   4 -13   13.14    3.68
   0   4 -13   15.73    3.53
  -1   4 -13   13.82    3.91
  -2   4 -13    7.35    3.34
   5   3 -13    1.78    3.28
   4   3 -13    2.54    2.84
   3   3 -13    7.47    3.20
   2   3 -13   -1.88    1.90
   1   3 -13    0.20    1.89
   0   3 -13    2.32    2.58
  -1   3 -13    2.29    2.84
  -2   3 -13   11.26    3.71
   5   2 -13    1.03    2.85
   4   2 -13   11.76    3.59
   3   2 -13    8.52    3.16
   2   2 -13    0.09    2.04
   1   2 -13    4.06    2.71
   0   2 -13    2.02    2.80
  -1   2 -13   27.65    4.89
  -2   2 -13   37.70    5.74
   5   1 -13    3.88    3.18
   4   1 -13   -0.58    2.31
   3   1 -13    2.41    2.28
   1   1 -13    7.72    3.33
   0   1 -13   16.00    4.08
  -1   1 -13   10.63    3.78
  -2   1 -13    0.79    2.83
   5   0 -13   -2.53    2.13
   4   0 -13    4.25    2.89
   2   0 -13    4.83    2.70
   1   0 -13    7.66    3.16
   0   0 -13    4.36    2.76
  -1   0 -13    8.09    3.58
  -2   0 -13   -2.84    2.66
   5  -1 -13   -1.19    2.75
   2  -1 -13    1.69    2.45
   1  -1 -13   -0.25    2.55
   0  -1 -13    5.50    3.29
  -1  -1 -13    6.94    3.54
   2  -2 -13    6.92    3.33
   1  -2 -13    2.67    2.79
   0  -2 -13   65.24    6.86
  -1  -2 -13    1.24    2.79
   3  -3 -13    2.89    2.73
   2  -3 -13   -4.07    1.79
   1  -3 -13   10.94    3.68
   0  -3 -13    4.94    3.06
   3  -4 -13   -0.40    2.14
   2  -4 -13   24.13    4.91
   1  -4 -13    1.48    2.61
   1   7 -14    2.18    2.37
   0   7 -14   13.76    3.80
   2   6 -14   -1.77    2.02
   1   6 -14    1.80    2.33
   0   6 -14   49.09    6.06
  -1   6 -14    1.60    2.22
  -1   6 -14    9.04    3.63
   3   5 -14    1.39    2.76
   2   5 -14    5.13    3.11
   1   5 -14    3.73    2.93
   0   5 -14   -0.75    1.83
  -1   5 -14    3.09    3.31
   3   4 -14   -0.89    2.61
   2   4 -14   19.52    4.50
   1   4 -14    1.01    2.30
   0   4 -14    9.67    3.68
  -1   4 -14    1.80    2.86
   4   3 -14    5.67    3.45
   3   3 -14    1.78    2.98
   2   3 -14   -0.03    2.32
   0   3 -14    2.60    3.21
  -1   3 -14   22.50    4.60
   4   2 -14    6.06    3.31
   3   2 -14    2.35    2.78
   0   2 -14   41.43    5.76
  -1   2 -14    0.37    2.77
   4   1 -14    2.94    3.13
   1   1 -14   13.23    3.90
   0   1 -14   -3.89    2.62
  -1   1 -14   -0.48    2.59
   1   0 -14   24.31    4.81
   0   0 -14   -1.28    2.85
   2  -1 -14    4.65    3.12
   1  -1 -14    4.68    3.15
   0  -1 -14    2.71    2.94
   2  -2 -14   26.53    4.98
   1  -2 -14    8.62    3.82
   0   0   0    0.00    0.00
;
_shelx_res_checksum     53557
data_global
_journal_date_recd_electronic     2014-03-19
_journal_date_accepted     2014-04-15
_journal_name_full     'Acta Crystallographica, Section E'
_journal_year     2014
_journal_volume     70
_journal_issue      5
_journal_page_first     o577
_journal_page_last     o578
_journal_paper_category     QO
_journal_paper_doi     10.1107/S1600536814008496
_journal_coeditor_code     MW2121
_publ_contact_author_name     'Jian-Zhong Wu'
_publ_contact_author_address
;
School of Chemistry and Environment
South China Normal University
Guangzhou 510006
People's Republic of China
;
_publ_contact_author_email     'wujzh@scnu.edu.cn'
_publ_contact_author_fax     ?
_publ_contact_author_phone     ?
_publ_section_title
;
2-[2,6-Bis(pyrazin-2-yl)pyridin-4-yl]benzoic acid
;
loop_
    _publ_author_name
    _publ_author_address
    'Shuai, Ying'
;
School of Chemistry and Environment
South China Normal University
Guangzhou 510006
People's Republic of China
;
    'Wang, Xiang-Yang'
;
School of Chemistry and Environment
South China Normal University
Guangzhou 510006
People's Republic of China
;
    'Dai, Jing-Wei'
;
School of Chemistry and Environment
South China Normal University
Guangzhou 510006
People's Republic of China
;
    'Wu, Jian-Zhong'
;
School of Chemistry and Environment
South China Normal University
Guangzhou 510006
People's Republic of China
;
_publ_section_synopsis
;
Extensive \p--\p stacking interactions, and hydrogen bonds lead to a
supramolecular two-dimensional network in the crystal of
4-<i>o</i>-carboxyphenyl-2,6-di(pyrazin-2-yl)pyridine.
;
_iucr_refine_instructions_details
;
TITL I in P-1
CELL  0.71073   7.0253  10.9070  11.3218   99.345   99.266  102.513
ZERR     2.00   0.0009   0.0014   0.0014    0.002    0.002    0.002
LATT   1
SFAC  C    H    N    O
UNIT  40   26   10   4
MERG   2
OMIT    -3.00  51.00
EQIV $1 -x+1, -y, -z
EQIV $2 -x, -y, -z+1
HTAB O1 O2_$1
HTAB C15 N2_$2
FMAP   2
PLAN    5
SIZE     0.220   0.160   0.150
ACTA
CONF
BOND   $H
L.S.   5
TEMP    25.00
WGHT    0.059500    0.014900
FVAR       0.75913
MOLE    1
C1    1    0.172756   -0.368706    0.458392    11.00000    0.06737    0.04134 =
         0.06451    0.01975    0.03083    0.02279
AFIX  43
H1    2    0.163667   -0.454140    0.462732    11.00000   -1.20000
AFIX   0
C2    1    0.116129   -0.339256    0.347284    11.00000    0.07137    0.03739 =
         0.05846    0.00809    0.01707    0.01214
AFIX  43
H2    2    0.067062   -0.405639    0.279006    11.00000   -1.20000
AFIX   0
C3    1    0.199398   -0.128051    0.434063    11.00000    0.04147    0.03884 =
         0.03644    0.00940    0.01162    0.01189
C4    1    0.252405   -0.159352    0.546361    11.00000    0.06306    0.04475 =
         0.04547    0.01196    0.01602    0.01797
AFIX  43
H4    2    0.298636   -0.093616    0.615332    11.00000   -1.20000
AFIX   0
C5    1    0.217954    0.007535    0.421528    11.00000    0.04120    0.03900 =
         0.03209    0.00801    0.00964    0.01247
C6    1    0.170324    0.038641    0.308082    11.00000    0.05143    0.03653 =
         0.03272    0.00524    0.00695    0.01396
AFIX  43
H6    2    0.127599   -0.025632    0.237838    11.00000   -1.20000
AFIX   0
C7    1    0.186637    0.165459    0.299931    11.00000    0.04605    0.03696 =
         0.03013    0.00878    0.01027    0.01383
C8    1    0.254794    0.256866    0.407532    11.00000    0.05129    0.03559 =
         0.03446    0.01152    0.01355    0.01665
AFIX  43
H8    2    0.270174    0.343396    0.405889    11.00000   -1.20000
AFIX   0
C9    1    0.300210    0.218975    0.518097    11.00000    0.04001    0.03716 =
         0.03471    0.00883    0.01135    0.01490
C10   1    0.371499    0.315975    0.634345    11.00000    0.03815    0.03956 =
         0.03175    0.00660    0.00988    0.01039
C11   1    0.431871    0.282176    0.745547    11.00000    0.06299    0.04611 =
         0.03671    0.00683    0.00692    0.01686
AFIX  43
H11   2    0.424221    0.196254    0.747002    11.00000   -1.20000
AFIX   0
C12   1    0.506568    0.490119    0.841592    11.00000    0.06981    0.05031 =
         0.04101   -0.00107    0.00633    0.01208
AFIX  43
H12   2    0.554645    0.553869    0.912027    11.00000   -1.20000
AFIX   0
C13   1    0.444833    0.524351    0.733039    11.00000    0.07052    0.03882 =
         0.04172    0.00390    0.01496    0.01138
AFIX  43
H13   2    0.450727    0.610241    0.732387    11.00000   -1.20000
AFIX   0
C14   1    0.117030    0.206433    0.184083    11.00000    0.04877    0.03440 =
         0.03256    0.00723    0.00708    0.00988
C15   1   -0.020018    0.281702    0.190126    11.00000    0.06766    0.05582 =
         0.03622    0.01073    0.01634    0.03060
AFIX  43
H15   2   -0.055285    0.305755    0.264607    11.00000   -1.20000
AFIX   0
C16   1   -0.104784    0.321531    0.089137    11.00000    0.07670    0.07548 =
         0.05079    0.02034    0.01705    0.04704
AFIX  43
H16   2   -0.197289    0.370365    0.096005    11.00000   -1.20000
AFIX   0
C17   1   -0.052960    0.289294   -0.021099    11.00000    0.07806    0.06794 =
         0.04025    0.02059    0.01019    0.03619
AFIX  43
H17   2   -0.108645    0.316817   -0.089103    11.00000   -1.20000
AFIX   0
C18   1    0.081505    0.216217   -0.030235    11.00000    0.06078    0.05065 =
         0.03095    0.00794    0.01014    0.01510
AFIX  43
H18   2    0.116180    0.194364   -0.105321    11.00000   -1.20000
AFIX   0
C19   1    0.168038    0.173574    0.069871    11.00000    0.04460    0.03634 =
         0.03391    0.00445    0.00699    0.01217
C20   1    0.314730    0.097714    0.045640    11.00000    0.05255    0.04219 =
         0.03502    0.00508    0.00801    0.00895
N1    3    0.282325    0.096125    0.525778    11.00000    0.04646    0.03850 =
         0.03343    0.00907    0.01143    0.01492
N2    3    0.239910   -0.279947    0.559739    11.00000    0.07979    0.05091 =
         0.05443    0.02262    0.02600    0.02764
N3    3    0.128588   -0.218942    0.333105    11.00000    0.06919    0.03444 =
         0.04390    0.00950    0.00978    0.01277
N4    3    0.500024    0.368847    0.849568    11.00000    0.08335    0.05738 =
         0.03387    0.00605    0.00245    0.02078
N5    3    0.376783    0.438035    0.628710    11.00000    0.05935    0.03922 =
         0.03920    0.00648    0.01111    0.01373
O1    4    0.447932    0.093493    0.135045    11.00000    0.06740    0.09722 =
         0.04466    0.00708    0.00971    0.04581
AFIX  83
H1A   2    0.519379    0.049051    0.110238    11.00000   -1.50000
AFIX   0
O2    4    0.306747    0.043483   -0.062175    11.00000    0.08186    0.07972 =
         0.04115   -0.00518    0.01039    0.03996
HKLF 4
REM  I in P-1
REM R1 =  0.0493 for   1732 Fo > 4sig(Fo)  and  0.0992 for all   2998 data
REM    244 parameters refined using      0 restraints
END
WGHT      0.0592      0.0000
REM Highest difference peak  0.163,  deepest hole -0.171,  1-sigma level  0.039
Q1    1   0.1225  0.1783  0.2403  11.00000  0.05    0.16
Q2    1   0.4557  0.1089 -0.0221  11.00000  0.05    0.16
Q3    1   0.2300  0.1010  0.5981  11.00000  0.05    0.14
Q4    1  -0.2877  0.3114  0.0832  11.00000  0.05    0.14
Q5    1   0.6119  0.3708  0.9212  11.00000  0.05    0.14
;
