# Supplementary material for: 2-[2,6-Bis(pyrazin-2-yl)pyridin-4-yl]benzoic acid
Source: Acta Crystallogr Sect E Struct Rep Online. 2014 Apr 18;70(Pt 5):o577–8. doi: 10.1107/S1600536814008496 (PMC4011275; doi:10.1107/S1600536814008496)
Supplement: Supplementary file 2 [file e-70-0o577-Isup2.hkl]

#
# h,k,l, Fc-squared, Fo-squared, sigma(Fo-squared), status flag
#
data_I
_shelx_title ' I in P-1'
_shelx_refln_list_code          4
_shelx_F_calc_maximum      133.74
_exptl_crystal_F_000       368.00
_reflns_d_resolution_high  0.8255

loop_
 _space_group_symop_operation_xyz
 'x, y, z'
 '-x, -y, -z'

_cell_length_a     7.0253
_cell_length_b    10.9070
_cell_length_c    11.3218
_cell_angle_alpha  99.345
_cell_angle_beta   99.266
_cell_angle_gamma 102.513

_shelx_F_squared_multiplier     1.000

loop_
 _refln_index_h
 _refln_index_k
 _refln_index_l
 _refln_F_squared_calc
 _refln_F_squared_meas
 _refln_F_squared_sigma
 _refln_observed_status
   1   0   0          0.78         -0.22         0.57 o
   2   0   0        733.17        783.12         8.63 o
   3   0   0        761.20        742.98         9.70 o
   4   0   0          8.40          9.27         2.08 o
   5   0   0         28.76         33.66         3.29 o
   6   0   0          1.19         -1.25         3.24 o
   7   0   0          1.78          0.00         3.83 o
   8   0   0          1.09         -2.97         3.56 o
  -8   1   0          9.00         12.84         5.54 o
  -7   1   0         17.80         13.27         4.75 o
  -6   1   0         10.38          7.62         4.42 o
  -5   1   0         15.29         14.51         2.73 o
  -4   1   0         40.04         36.27         3.95 o
  -3   1   0         25.66         25.70         2.20 o
  -2   1   0      11625.12      11427.42        81.02 o
  -1   1   0       1935.46       2000.32        21.33 o
   0   1   0        586.31        594.40         7.70 o
   1   1   0          0.83          0.24         0.56 o
   2   1   0        126.81        132.19         2.87 o
   3   1   0          3.79          3.49         1.41 o
   4   1   0         30.63         31.75         2.79 o
   5   1   0          4.71          4.79         4.01 o
   6   1   0         22.54         25.25         5.71 o
   7   1   0          1.19          1.30         3.75 o
  -8   2   0          0.10         -1.89         3.38 o
  -7   2   0         17.61         21.33         5.76 o
  -6   2   0         15.70         13.15         5.10 o
  -5   2   0         16.88         21.55         2.95 o
  -4   2   0         93.50         95.96         4.28 o
  -3   2   0         47.32         52.38         3.70 o
  -2   2   0       1093.10       1068.85        16.26 o
  -1   2   0        214.51        205.06         5.41 o
   0   2   0       2260.19       2191.98        23.74 o
   1   2   0      10498.59       9950.14        54.62 o
   2   2   0        495.05        456.63         5.51 o
   3   2   0         44.17         44.25         2.57 o
   4   2   0          8.08          8.78         2.05 o
   5   2   0          8.22         13.92         4.91 o
   6   2   0        133.38        142.03        10.43 o
   7   2   0         36.63         43.61         7.69 o
  -8   3   0         13.24          6.61         4.63 o
  -7   3   0          0.10          2.08         3.63 o
  -6   3   0          6.81          9.96         2.60 o
  -5   3   0          4.78          7.10         2.25 o
  -4   3   0         52.59         54.91         7.14 o
  -3   3   0        117.16        133.08         4.52 o
  -2   3   0         77.90         77.05         4.58 o
  -1   3   0        845.18        840.11        13.85 o
   0   3   0         41.33         46.45         3.52 o
   1   3   0         11.91         12.86         1.24 o
   2   3   0        219.75        215.14         3.98 o
   3   3   0         67.65         74.24         2.94 o
   4   3   0         33.78         39.75         3.70 o
   5   3   0         10.86          4.62         3.82 o
   6   3   0          1.00          5.43         4.25 o
   7   3   0          7.92          6.21         4.39 o
  -8   4   0          5.89         15.74         5.29 o
  -7   4   0          3.24         -0.43         3.54 o
  -6   4   0        109.46        124.74         5.96 o
  -5   4   0          7.11          5.70         2.16 o
  -4   4   0          9.76         11.57         2.23 o
  -3   4   0         30.11         28.65         3.97 o
  -2   4   0        987.49       1078.62        18.50 o
  -1   4   0         76.20         70.85         4.81 o
   0   4   0        157.52        147.25         6.30 o
   1   4   0         57.60         61.65         2.38 o
   2   4   0        929.35        863.39         8.99 o
   3   4   0        135.96        131.62         3.91 o
   4   4   0         17.41         16.66         5.60 o
   5   4   0         13.80         18.46         5.08 o
   6   4   0          2.89          4.79         4.22 o
   7   4   0          0.00         -1.67         3.56 o
  -8   5   0          0.05         -5.02         3.35 o
  -7   5   0         13.45         11.59         3.47 o
  -6   5   0          0.03         -0.07         2.76 o
  -5   5   0          0.43         -2.02         1.81 o
  -4   5   0         60.10         49.96         5.48 o
  -3   5   0        383.96        431.18        12.42 o
  -2   5   0        348.83        369.11        11.09 o
  -1   5   0       2475.11       2620.72        34.50 o
   0   5   0        161.45        133.70         6.66 o
   1   5   0         17.99         16.75         1.98 o
   2   5   0         45.35         45.18         2.43 o
   3   5   0         49.17         42.09         3.16 o
   4   5   0         82.93         83.90         8.36 o
   5   5   0          1.14          0.38         3.64 o
   6   5   0          4.26         -3.85         2.97 o
  -8   6   0          0.25         -3.33         3.83 o
  -7   6   0          6.55          3.18         3.51 o
  -6   6   0         23.92         21.44         3.57 o
  -5   6   0        119.99        108.43         5.63 o
  -4   6   0          6.86          4.91         3.78 o
  -3   6   0        782.62        829.80        18.88 o
  -2   6   0        263.84        319.95        11.28 o
  -1   6   0        556.84        592.40        11.61 o
   0   6   0         27.95         25.77         4.04 o
   1   6   0          6.86          7.32         1.75 o
   2   6   0         85.50         90.61        12.43 o
   3   6   0        104.29         96.12         8.90 o
   4   6   0         13.44         18.41         5.05 o
   5   6   0          1.18         -1.09         3.11 o
   6   6   0          3.67          5.85         4.62 o
  -7   7   0          0.49         -2.53         3.04 o
  -6   7   0         42.23         40.59         4.36 o
  -5   7   0         41.77         33.25         4.01 o
  -4   7   0          0.72          0.82         3.45 o
  -3   7   0         41.23         47.20         6.02 o
  -2   7   0          0.98          2.33         2.74 o
  -1   7   0         65.36         75.04         4.68 o
   0   7   0         25.05         21.48         4.56 o
   1   7   0          5.69          4.41         2.47 o
   2   7   0        134.93        135.65         9.87 o
   3   7   0         11.72          9.53         4.60 o
   4   7   0         96.81        100.54        10.32 o
   5   7   0        235.02        270.61        15.95 o
  -7   8   0          0.08         -0.89         2.38 o
  -6   8   0          0.87         -1.00         2.93 o
  -5   8   0         92.87         85.91         8.47 o
  -4   8   0          1.24          2.74         3.85 o
  -3   8   0         13.27         19.63         5.01 o
  -2   8   0         38.22         39.88         5.88 o
  -1   8   0         40.49         48.66         4.48 o
   0   8   0          1.12          0.66         3.21 o
   1   8   0          6.01          9.91         4.32 o
   2   8   0         55.29         55.01         7.48 o
   3   8   0         74.27         71.25         9.13 o
   4   8   0        277.04        279.41        15.69 o
   5   8   0          4.69          1.94         4.67 o
  -7   9   0          4.30         -1.54         3.10 o
  -6   9   0          2.73          0.66         2.54 o
  -5   9   0         39.30         35.23         6.78 o
  -4   9   0         52.59         54.57         7.37 o
  -3   9   0          0.07          2.31         3.90 o
  -2   9   0          5.72         -2.10         3.51 o
  -1   9   0         22.15         21.76         5.52 o
   0   9   0          3.88          4.56         4.04 o
   1   9   0         58.26         49.87         6.94 o
   2   9   0         19.91         17.23         5.43 o
   3   9   0         51.26         42.39         7.83 o
   4   9   0         29.55         23.95         6.80 o
  -6  10   0          1.40          6.21         3.13 o
  -5  10   0          1.11          6.85         4.82 o
  -4  10   0         31.40         30.51         6.80 o
  -3  10   0          3.25          2.90         4.30 o
  -2  10   0          2.57          5.24         4.44 o
  -1  10   0          4.18          3.75         3.96 o
   0  10   0         14.56         17.70         5.40 o
   1  10   0          5.58          5.43         4.30 o
   2  10   0         46.09         44.14         7.86 o
   3  10   0          1.89          2.26         4.30 o
  -6  11   0         29.76         34.00         5.20 o
  -5  11   0         16.36         20.35         6.66 o
  -4  11   0        138.51        134.47        11.75 o
  -3  11   0          0.35         -2.97         4.11 o
  -2  11   0          1.07         -0.56         3.87 o
  -1  11   0          6.65         10.22         5.17 o
   0  11   0         10.77         12.42         5.22 o
   1  11   0          2.53          7.58         4.82 o
   2  11   0          6.00         -0.40         4.37 o
  -5  12   0          2.50         -0.78         5.21 o
  -4  12   0          0.54         -2.03         4.70 o
  -3  12   0          1.15          5.14         5.29 o
  -2  12   0         23.37         24.47         7.03 o
  -1  12   0          4.07          9.75         5.69 o
   0  12   0          4.69          0.33         4.72 o
   1  12   0         23.19         31.70         7.74 o
  -2  13   0          6.67          8.33         6.06 o
   1 -13   1          8.40         18.43         6.68 o
   2 -13   1          7.38          7.17         5.59 o
  -1 -12   1          4.47          7.72         5.34 o
   0 -12   1          0.00          1.94         4.39 o
   1 -12   1          1.47          0.62         4.03 o
   2 -12   1          0.22          1.13         4.25 o
   3 -12   1          2.77          1.75         4.77 o
   5 -12   1         10.03         13.12         5.33 o
  -2 -11   1          2.07         -1.44         4.18 o
  -1 -11   1          1.08          5.22         4.58 o
   0 -11   1          0.01         -2.78         3.45 o
   1 -11   1          0.97          1.67         4.01 o
   2 -11   1         56.19         51.19         8.07 o
   3 -11   1         22.18         19.85         6.16 o
   4 -11   1         58.34         68.00         8.94 o
   5 -11   1          0.07          1.54         3.16 o
   6 -11   1         12.40         11.70         4.88 o
  -3 -10   1          5.18          8.31         5.00 o
  -2 -10   1          0.29         -4.62         3.61 o
  -1 -10   1          6.49          4.63         3.83 o
   0 -10   1          3.45         -1.67         3.63 o
   1 -10   1         10.31         10.46         4.56 o
   2 -10   1        112.32         96.08         9.32 o
   3 -10   1         11.27          6.02         4.60 o
   4 -10   1          0.65          2.74         4.11 o
   5 -10   1          0.42         -2.47         3.61 o
   6 -10   1          0.47          1.77         3.33 o
  -4  -9   1          1.55          3.05         4.25 o
  -3  -9   1          8.87          5.50         4.22 o
  -2  -9   1          2.18          4.13         3.71 o
  -1  -9   1          3.12          4.96         3.77 o
   0  -9   1         31.57         34.13         6.06 o
   1  -9   1          2.17         -1.82         3.21 o
   2  -9   1         35.24         20.67         5.36 o
   3  -9   1          7.98          7.11         4.11 o
   4  -9   1          2.81         -3.73         3.09 o
   5  -9   1          4.38          5.12         2.81 o
   6  -9   1          0.86          1.80         3.44 o
   7  -9   1          0.33         -0.90         3.16 o
  -5  -8   1          1.66         -1.67         3.71 o
  -4  -8   1          2.72         14.99         5.50 o
  -3  -8   1         60.37         51.94         7.74 o
  -2  -8   1         13.33         11.64         4.67 o
  -1  -8   1          1.50          2.51         2.83 o
   0  -8   1          0.10          0.66         2.90 o
   1  -8   1          0.37          2.28         2.13 o
   2  -8   1          0.02         -0.03         3.07 o
   3  -8   1        175.84        192.56        10.48 o
   4  -8   1          0.52         -4.50         3.00 o
   5  -8   1          4.59          5.27         5.97 o
   6  -8   1          0.30          1.51         2.33 o
   7  -8   1          2.54          0.95         3.54 o
  -5  -7   1          1.16          4.81         4.25 o
  -4  -7   1         22.79         29.01         6.51 o
  -3  -7   1         54.59         52.73         7.44 o
  -2  -7   1          0.23          0.52         1.59 o
  -1  -7   1         21.02         19.56         2.73 o
   0  -7   1         40.96         35.92         4.81 o
   1  -7   1        588.05        653.78        14.90 o
   2  -7   1          4.00          3.89         3.00 o
   3  -7   1         32.95         33.89         5.05 o
   4  -7   1          0.16          1.87         2.26 o
   5  -7   1          1.97          0.40         2.25 o
   6  -7   1          1.85          4.53         2.59 o
   7  -7   1          7.55          7.92         3.13 o
  -6  -6   1          2.95          2.13         4.06 o
  -5  -6   1          0.23          9.25         4.63 o
  -4  -6   1         78.13         76.73         8.47 o
  -3  -6   1        159.45        149.27         5.92 o
  -2  -6   1         15.38         18.40         5.12 o
  -1  -6   1          0.98         -0.48         1.54 o
   0  -6   1         11.38          8.38         2.74 o
   1  -6   1          4.44         13.75         2.31 o
   2  -6   1         99.23        113.45         6.72 o
   3  -6   1        340.67        347.73        11.33 o
   4  -6   1         18.99         18.45         3.00 o
   5  -6   1          1.18          1.37         4.72 o
   6  -6   1         18.04         20.82         3.70 o
   7  -6   1          5.78          2.52         3.15 o
  -6  -5   1          1.16         -1.04         3.05 o
  -5  -5   1          1.50          2.26         3.35 o
  -4  -5   1         28.74         29.07         3.73 o
  -3  -5   1         24.25         21.14         3.96 o
  -2  -5   1        118.40        117.64         4.67 o
  -1  -5   1        670.12        770.96        11.01 o
   0  -5   1          0.04         -0.99         1.75 o
   1  -5   1        793.69        967.77        17.53 o
   2  -5   1        552.90        572.65        13.29 o
   3  -5   1         24.15         29.62         3.97 o
   4  -5   1        263.64        246.30         7.09 o
   5  -5   1         12.51         13.19         4.72 o
   6  -5   1         34.55         32.59         6.70 o
   7  -5   1          0.00         -1.62         2.15 o
   8  -5   1          0.28         -1.16         3.85 o
  -7  -4   1         18.19         17.86         5.85 o
  -6  -4   1          2.50         -3.38         3.14 o
  -5  -4   1          0.20          1.15         2.59 o
  -4  -4   1          6.08          6.28         2.54 o
  -3  -4   1         16.16         13.18         1.83 o
  -2  -4   1       1186.35       1141.67        23.59 o
  -1  -4   1        460.17        498.15        14.64 o
   0  -4   1          2.95          2.26         1.91 o
   1  -4   1        342.81        355.83         9.04 o
   2  -4   1       1007.62       1049.38        16.94 o
   3  -4   1         18.65         19.89         2.33 o
   4  -4   1         33.62         39.90         3.25 o
   5  -4   1         15.40         15.35         2.79 o
   6  -4   1          1.23          2.99         2.34 o
   7  -4   1         35.78         32.54         6.35 o
   8  -4   1          0.43          0.35         3.99 o
  -7  -3   1          0.98          0.21         3.57 o
  -6  -3   1          3.09          1.93         4.16 o
  -5  -3   1          0.53          2.45         3.97 o
  -4  -3   1          0.01         -0.19         2.02 o
  -3  -3   1         12.38         14.83         2.25 o
  -2  -3   1        175.93        170.26         3.40 o
  -1  -3   1       1192.99       1201.80        14.74 o
   0  -3   1          0.07          0.59         1.58 o
   1  -3   1         18.68         13.27         2.08 o
   2  -3   1          0.34          6.69         6.40 o
   3  -3   1         42.26         49.48         2.97 o
   4  -3   1          3.67          4.91         1.89 o
   5  -3   1         26.47         24.67         3.08 o
   6  -3   1         11.98         17.36         3.20 o
   7  -3   1         95.75         93.13         9.02 o
   8  -3   1         14.93         11.11         4.95 o
  -7  -2   1          8.07         10.78         5.29 o
  -6  -2   1         15.71         11.97         4.88 o
  -5  -2   1          0.08         -0.35         3.00 o
  -4  -2   1          0.36          2.49         2.62 o
  -3  -2   1        267.21        279.90         4.54 o
  -2  -2   1        306.00        293.38         3.94 o
  -1  -2   1       6660.04       6669.13        55.02 o
   0  -2   1       2909.61       2882.82        28.72 o
   1  -2   1        737.90        719.84         7.47 o
   2  -2   1        281.06        267.61         5.18 o
   3  -2   1         33.30         43.17         5.13 o
   4  -2   1         99.18         75.06        12.20 o
   5  -2   1         79.59         74.79         5.10 o
   6  -2   1          3.24         -1.73         2.26 o
   7  -2   1          0.18          7.25         4.11 o
   8  -2   1          1.00          1.89         4.13 o
  -8  -1   1          0.11         -0.66         4.01 o
  -7  -1   1         12.77         -0.05         3.83 o
  -6  -1   1         30.74         25.27         5.64 o
  -5  -1   1          8.86          9.65         4.36 o
  -4  -1   1         45.58         46.47         2.51 o
  -3  -1   1        515.82        497.79         6.06 o
  -2  -1   1       1192.02       1184.55        10.41 o
  -1  -1   1        511.16        530.78         6.25 o
   0  -1   1         53.08         43.09         1.70 o
   1  -1   1          6.20          6.90         0.85 o
   2  -1   1        317.69        305.36         5.35 o
   3  -1   1          0.15         -0.77         1.26 o
   4  -1   1          0.80          0.68         1.71 o
   5  -1   1          0.05          0.68         2.02 o
   6  -1   1          0.87         -0.66         3.18 o
   7  -1   1          4.64          4.63         4.42 o
   8  -1   1          4.90         13.34         5.24 o
  -8   0   1          7.14          2.95         3.92 o
  -7   0   1          5.26          4.95         4.20 o
  -6   0   1          0.61         -0.83         3.28 o
  -5   0   1        364.29        413.51        15.06 o
  -4   0   1        352.62        367.66         7.20 o
  -3   0   1         25.54         25.61         1.68 o
  -2   0   1      17886.78      17252.24        94.02 o
  -1   0   1        710.75        650.94         6.87 o
   0   0   1        644.29        653.43         7.96 o
   1   0   1        422.69        380.25         6.65 o
   2   0   1        215.52        196.30         4.41 o
   3   0   1         64.08         62.28         3.43 o
   4   0   1         21.23         20.87         2.90 o
   5   0   1         20.75         21.14         3.83 o
   6   0   1         40.46         33.56         6.21 o
   7   0   1          3.37          1.70         4.27 o
  -8   1   1          5.11          5.28         4.69 o
  -7   1   1         12.69         24.42         6.37 o
  -6   1   1          8.08         14.66         5.17 o
  -5   1   1         43.93         48.87         3.65 o
  -4   1   1       3176.32       3205.01        27.27 o
  -3   1   1        690.33        689.56         9.10 o
  -2   1   1       1703.84       1704.84        22.09 o
  -1   1   1        158.52        138.40         4.22 o
   0   1   1          1.93          2.19         0.66 o
   1   1   1       6158.31       5817.97        38.13 o
   2   1   1         39.77         45.18         2.64 o
   3   1   1          0.86         -0.43         1.40 o
   4   1   1          5.08          8.01         2.21 o
   5   1   1          0.03          0.83         3.47 o
   6   1   1          0.01         -4.41         3.00 o
   7   1   1          3.24          7.32         4.36 o
  -8   2   1          2.08          1.51         3.57 o
  -7   2   1         35.92         42.74         7.24 o
  -6   2   1         19.90         20.81         5.52 o
  -5   2   1          7.87          4.85         2.08 o
  -4   2   1        218.00        211.60         5.75 o
  -3   2   1       1297.13       1317.41        21.33 o
  -2   2   1       2072.52       2132.13        26.88 o
  -1   2   1          0.73         -0.19         1.32 o
   0   2   1        909.07        872.44         9.06 o
   1   2   1       1120.57       1060.36         8.13 o
   2   2   1        160.07        157.39         6.20 o
   3   2   1         54.48         61.37         3.52 o
   4   2   1        155.63        160.40         5.78 o
   5   2   1         67.27         78.33         7.86 o
   6   2   1         43.71         40.14         6.77 o
   7   2   1          0.47          6.47         4.82 o
  -8   3   1          5.50          4.79         4.79 o
  -7   3   1         16.50         23.88         5.95 o
  -6   3   1          9.90          7.81         4.55 o
  -5   3   1          5.57          6.10         4.39 o
  -4   3   1        223.61        216.86         6.12 o
  -3   3   1        384.80        364.49        11.24 o
  -2   3   1        584.84        597.57        12.82 o
  -1   3   1        226.42        188.43         6.77 o
   0   3   1          4.45          5.61         1.64 o
   1   3   1         40.44         47.53         1.84 o
   2   3   1         31.12         30.26         1.86 o
   3   3   1        437.01        455.69        11.24 o
   4   3   1         40.05         48.84         3.72 o
   5   3   1         45.54         47.84         6.98 o
   6   3   1          0.38          0.78         3.70 o
   7   3   1          5.68          5.14         4.39 o
  -8   4   1          3.38          6.04         4.44 o
  -7   4   1          3.58          3.71         4.39 o
  -6   4   1          1.95          5.28         2.33 o
  -5   4   1         40.06         34.60         3.42 o
  -4   4   1          1.41          3.92         3.05 o
  -3   4   1        388.70        419.90        12.23 o
  -2   4   1        423.30        433.38        11.71 o
  -1   4   1          6.00          2.64         2.10 o
   0   4   1          1.28         -0.11         2.29 o
   1   4   1        177.54        191.82         3.64 o
   2   4   1        137.69        133.94         3.48 o
   3   4   1         49.22         53.40         2.91 o
   4   4   1         60.35         56.41         7.18 o
   5   4   1          7.87          8.17         4.16 o
   6   4   1          0.20         -3.14         3.31 o
  -8   5   1          0.05          3.07         4.04 o
  -7   5   1          7.78          3.31         4.48 o
  -6   5   1         26.26         25.44         6.13 o
  -5   5   1         13.91         13.00         2.77 o
  -4   5   1          1.31          4.03         3.52 o
  -3   5   1        311.16        316.81        11.31 o
  -2   5   1         68.27         74.58         5.85 o
  -1   5   1         22.88         21.40         3.63 o
   0   5   1         89.26         84.56         5.97 o
   1   5   1          1.72          2.01         1.01 o
   2   5   1        140.16        152.41         6.48 o
   3   5   1         46.20         41.85         3.66 o
   4   5   1         14.14         12.96         4.96 o
   5   5   1          4.20          2.01         4.22 o
   6   5   1          0.33          1.37         4.04 o
  -8   6   1         15.31         28.51         6.92 o
  -7   6   1         22.54         20.67         3.67 o
  -6   6   1         12.89         11.84         6.48 o
  -5   6   1        355.78        341.81        14.21 o
  -4   6   1        230.87        229.28        10.91 o
  -3   6   1        170.39        185.62         9.68 o
  -2   6   1        326.07        354.96        12.36 o
  -1   6   1        147.45        133.51         7.84 o
   0   6   1         31.14         35.54         4.67 o
   1   6   1         37.58         38.31         3.90 o
   2   6   1         49.30         56.75         5.55 o
   3   6   1         48.35         39.48         6.56 o
   4   6   1         13.77         14.84         5.15 o
   5   6   1          2.85         11.50         5.26 o
   6   6   1          0.35          7.50         5.01 o
  -8   7   1          9.52          6.91         4.96 o
  -7   7   1         37.85         28.76         6.09 o
  -6   7   1          0.04         -0.80         2.14 o
  -5   7   1          2.55          5.33         4.49 o
  -4   7   1          4.33          3.78         3.63 o
  -3   7   1         17.97         23.89         5.05 o
  -2   7   1         11.37         15.15         4.16 o
  -1   7   1          4.62          9.08         3.87 o
   0   7   1        182.29        162.16         9.28 o
   1   7   1         22.25         20.98         5.14 o
   2   7   1         13.51          7.68         4.68 o
   3   7   1        383.37        419.65        17.34 o
   4   7   1         10.95          9.70         4.93 o
   5   7   1         39.14         50.95         8.90 o
  -7   8   1         10.60         12.65         3.57 o
  -6   8   1         10.79          7.84         3.14 o
  -5   8   1          3.98         -2.72         3.40 o
  -4   8   1          2.26          7.90         4.32 o
  -3   8   1         29.50         39.72         6.49 o
  -2   8   1          2.95         10.55         4.39 o
  -1   8   1        154.60        164.85        10.57 o
   0   8   1        193.99        193.60        10.95 o
   1   8   1        466.37        485.80        17.40 o
   2   8   1        416.12        417.16        16.97 o
   3   8   1        186.61        176.51        12.49 o
   4   8   1          8.45         13.76         5.80 o
  -7   9   1          0.97         -0.24         2.52 o
  -6   9   1         30.42         21.40         6.72 o
  -5   9   1          2.08          2.03         4.06 o
  -4   9   1         21.11         14.66         5.07 o
  -3   9   1          7.20          8.78         4.70 o
  -2   9   1         21.89         37.81         6.78 o
  -1   9   1         65.97         76.13         8.50 o
   0   9   1         47.59         39.86         6.75 o
   1   9   1          0.26         -1.27         3.19 o
   2   9   1          2.13          6.42         4.51 o
   3   9   1          9.94          6.35         4.65 o
   4   9   1          0.07          0.23         3.92 o
  -6  10   1          2.67          2.62         4.82 o
  -5  10   1         39.59         30.05         7.27 o
  -4  10   1          2.21          6.39         4.75 o
  -3  10   1         11.04          4.65         4.95 o
  -2  10   1          2.05         10.15         5.03 o
  -1  10   1          0.88          3.37         3.90 o
   0  10   1        103.43         94.45         9.65 o
   1  10   1         58.13         50.98         8.17 o
   2  10   1          5.27         -1.70         3.23 o
   3  10   1          4.24          0.24         3.77 o
  -6  11   1         22.03         11.56         6.35 o
  -5  11   1          0.06          7.41         5.52 o
  -4  11   1          0.01          1.47         4.75 o
  -3  11   1          3.78          5.90         5.03 o
  -2  11   1          1.92          4.88         5.03 o
  -1  11   1          0.59         -4.51         3.37 o
   0  11   1          0.69          2.24         4.30 o
   1  11   1          2.56         -0.05         3.92 o
   2  11   1          0.36          0.76         4.29 o
  -4  12   1         23.16          8.64         6.09 o
  -3  12   1         14.46         13.38         6.35 o
  -2  12   1          2.41          7.32         4.98 o
  -1  12   1          4.32          3.87         4.72 o
   0  12   1          2.54          4.79         5.24 o
   1 -13   2          7.27          2.26         5.50 o
  -1 -12   2          2.49          3.45         4.86 o
   0 -12   2          3.21         -1.56         4.63 o
   1 -12   2          4.95          9.41         4.86 o
   2 -12   2          9.76         10.65         5.62 o
   4 -12   2         11.67          8.14         4.34 o
   5 -12   2          2.18          3.37         3.52 o
  -2 -11   2          3.03          3.26         4.60 o
  -1 -11   2         19.97         17.84         5.40 o
   0 -11   2         10.46          8.95         4.81 o
   1 -11   2          3.07          3.33         3.80 o
   2 -11   2        205.83        194.57        12.44 o
   4 -11   2         15.95          9.67         4.22 o
   5 -11   2          5.97         11.50         4.44 o
   6 -11   2          7.42         12.60         5.05 o
  -3 -10   2          1.42         -2.17         3.45 o
  -2 -10   2          6.82          7.05         4.49 o
  -1 -10   2          0.13         -0.92         3.42 o
   0 -10   2        118.76        109.11         9.32 o
   1 -10   2          6.74         10.26         4.44 o
   2 -10   2          8.89         10.26         4.48 o
   3 -10   2          1.26         -1.21         3.51 o
   4 -10   2          0.02          0.03         2.97 o
   5 -10   2          6.02          4.74         3.85 o
   6 -10   2          1.87          0.62         3.49 o
  -4  -9   2         12.85         11.61         5.52 o
  -3  -9   2          2.24         10.93         5.14 o
  -2  -9   2         21.77          7.44         4.11 o
  -1  -9   2         15.66         15.59         3.02 o
   0  -9   2         57.48         47.01         6.25 o
   1  -9   2          0.54          5.05         3.70 o
   2  -9   2        103.15        119.44         8.66 o
   3  -9   2         49.54         46.37         6.18 o
   4  -9   2          0.00         -2.88         1.92 o
   5  -9   2         67.12         66.63         8.17 o
   6  -9   2          0.06          3.37         3.71 o
   7  -9   2         21.38         20.30         5.78 o
  -5  -8   2         39.98         34.46         7.57 o
  -4  -8   2         25.28         21.92         6.39 o
  -3  -8   2          0.01         -2.64         3.59 o
  -2  -8   2          2.83          1.73         2.08 o
  -1  -8   2         15.99         13.43         2.73 o
   0  -8   2        175.33        161.52         8.97 o
   1  -8   2         27.75         27.10         3.42 o
   2  -8   2          4.80          9.34         3.77 o
   3  -8   2          0.52          0.03         3.12 o
   4  -8   2          9.71          9.92         2.75 o
   5  -8   2          4.59          6.48         2.79 o
   6  -8   2        128.14        119.28         9.25 o
   7  -8   2         25.72         20.04         5.34 o
  -6  -7   2          9.91          3.28         4.88 o
  -5  -7   2          3.12          5.55         4.46 o
  -4  -7   2          5.12          1.54         4.32 o
  -3  -7   2         17.51         11.60         2.86 o
  -2  -7   2         11.01         11.99         2.63 o
  -1  -7   2        142.95        151.18         5.74 o
   0  -7   2          0.22          2.12         2.69 o
   1  -7   2         51.45         71.62         5.54 o
   2  -7   2          0.24         -1.58         2.33 o
   3  -7   2         78.97         84.29         4.76 o
   4  -7   2        180.55        180.39         6.73 o
   5  -7   2         17.92         17.43         4.28 o
   6  -7   2         23.23         32.22         5.76 o
   7  -7   2          1.37          1.04         3.75 o
  -6  -6   2          6.65          5.69         4.44 o
  -5  -6   2          2.50          4.84         4.55 o
  -4  -6   2         14.35         10.82         3.01 o
  -3  -6   2         74.52         64.55         6.39 o
  -2  -6   2          0.10          0.78         1.65 o
  -1  -6   2          2.12          1.52         2.22 o
   0  -6   2        352.48        375.15        11.07 o
   1  -6   2       1319.69       1549.41        24.38 o
   2  -6   2          0.18          0.10         2.01 o
   3  -6   2         40.88         43.64         4.19 o
   4  -6   2          1.09         -1.58         1.94 o
   5  -6   2         67.69         71.76        10.98 o
   6  -6   2         26.73         21.49         5.46 o
   7  -6   2          3.46          6.39         3.70 o
  -6  -5   2          0.99         -4.27         3.26 o
  -5  -5   2          1.30          1.36         2.42 o
  -4  -5   2          2.60          3.21         2.44 o
  -3  -5   2         64.70         68.45         4.46 o
  -2  -5   2        750.60        774.37        12.26 o
  -1  -5   2       2077.81       2332.15        22.43 o
   0  -5   2        190.89        188.57         7.20 o
   1  -5   2         90.92        100.16         5.26 o
   2  -5   2        345.81        360.20         7.31 o
   3  -5   2         18.10         15.79         3.46 o
   4  -5   2          2.08          2.19         4.22 o
   5  -5   2        125.24        121.74         5.74 o
   6  -5   2          0.23          0.09         2.13 o
   7  -5   2         10.00         11.89         3.59 o
  -7  -4   2          2.10          1.39         3.77 o
  -6  -4   2          5.57          2.67         3.97 o
  -5  -4   2         14.07         13.82         3.40 o
  -4  -4   2          6.56          2.50         4.03 o
  -3  -4   2        453.01        497.90         9.93 o
  -2  -4   2        488.21        438.87         8.87 o
  -1  -4   2         99.83         97.44         3.74 o
   0  -4   2        358.29        381.62         8.78 o
   1  -4   2        142.23        155.96         5.59 o
   2  -4   2          2.02         -1.67         1.28 o
   3  -4   2         99.87         86.92         3.85 o
   4  -4   2        189.43        175.61         5.84 o
   5  -4   2          1.03          2.74         2.18 o
   6  -4   2         60.70         67.37         4.98 o
   7  -4   2         28.92         20.92         4.16 o
  -7  -3   2          2.17          0.61         3.80 o
  -6  -3   2          9.20         13.88         5.21 o
  -5  -3   2          0.06          2.53         2.53 o
  -4  -3   2          0.06          0.40         2.08 o
  -3  -3   2          6.19          5.46         3.28 o
  -2  -3   2          9.69          9.22         2.65 o
  -1  -3   2       1822.55       1773.40        16.44 o
   0  -3   2        255.89        253.23         4.47 o
   1  -3   2        263.18        268.71         4.64 o
   2  -3   2        321.60        342.94         5.97 o
   3  -3   2          7.61          8.41         2.06 o
   4  -3   2         76.96         72.94         3.99 o
   5  -3   2        108.37        107.54         7.18 o
   6  -3   2        200.49        218.50         7.89 o
   7  -3   2         10.34         11.61         4.51 o
   8  -3   2          0.28          4.79         4.34 o
  -7  -2   2          0.09          1.46         3.78 o
  -6  -2   2         10.27          9.53         4.39 o
  -5  -2   2          5.71          5.79         2.64 o
  -4  -2   2          2.09          3.97         2.23 o
  -3  -2   2         60.06         53.47         3.43 o
  -2  -2   2        302.28        289.93         8.47 o
  -1  -2   2       2081.13       2033.94        13.23 o
   0  -2   2        157.44        136.91         2.64 o
   1  -2   2          6.49          5.40         1.47 o
   2  -2   2         17.84         16.91         1.76 o
   3  -2   2        657.80        617.04        10.37 o
   4  -2   2        371.67        372.24         8.28 o
   5  -2   2         32.91         33.85         3.57 o
   6  -2   2          3.16          3.54         2.60 o
   7  -2   2         21.80         27.76         6.16 o
   8  -2   2          0.11          1.70         4.27 o
  -8  -1   2          0.15         -3.09         3.42 o
  -7  -1   2          2.05          0.56         3.56 o
  -6  -1   2          0.02          5.31         3.94 o
  -5  -1   2          0.00          0.94         3.19 o
  -4  -1   2        579.45        590.45        11.37 o
  -3  -1   2        220.99        234.76         3.60 o
  -2  -1   2        528.78        483.25         7.61 o
  -1  -1   2        496.73        483.84         8.43 o
   0  -1   2       5842.82       5768.83        56.00 o
   1  -1   2          6.37          0.72         1.67 o
   2  -1   2        132.87        131.79         3.84 o
   3  -1   2          3.31          6.04         1.70 o
   4  -1   2          6.53         10.04         2.24 o
   5  -1   2         97.47        100.51        10.26 o
   6  -1   2         13.76         20.06         3.46 o
   7  -1   2          9.43          8.50         4.72 o
  -8   0   2          1.39          5.24         4.60 o
  -7   0   2          4.15         -2.06         3.12 o
  -6   0   2         12.43         14.84         4.96 o
  -5   0   2         35.51         42.05         6.16 o
  -4   0   2        155.98        155.24         3.89 o
  -3   0   2       1226.59       1211.68        12.03 o
  -2   0   2      14926.18      14104.35       344.70 o
  -1   0   2         52.66         47.04         1.56 o
   0   0   2       1498.78       1401.11        11.15 o
   1   0   2        981.43        850.71         8.67 o
   2   0   2         46.76         46.67         2.70 o
   3   0   2         80.92         79.30         3.83 o
   4   0   2        110.81        113.18         5.02 o
   5   0   2         61.63         65.54         4.58 o
   6   0   2          0.62          2.69         3.90 o
   7   0   2          0.11          1.35         3.56 o
  -8   1   2          2.56          4.67         4.55 o
  -7   1   2          0.16          3.37         4.06 o
  -6   1   2        375.32        371.14        15.57 o
  -5   1   2         35.79         38.31         5.76 o
  -4   1   2       3315.45       3210.22        26.93 o
  -3   1   2        389.92        365.53        10.50 o
  -2   1   2        436.15        417.99         7.05 o
  -1   1   2       4210.45       4172.71        23.38 o
   0   1   2         30.66         27.18         1.14 o
   1   1   2        528.47        535.09         8.84 o
   2   1   2        221.09        217.37         5.18 o
   3   1   2        102.19         93.25         5.66 o
   4   1   2         77.84         78.63         4.47 o
   5   1   2         41.53         36.27         5.88 o
   6   1   2         36.07         35.64         6.47 o
   7   1   2          3.11          5.97         4.44 o
  -8   2   2         32.74         36.11         7.20 o
  -7   2   2          0.27          3.23         3.96 o
  -6   2   2         52.18         48.38         6.92 o
  -5   2   2         63.65         64.64         4.96 o
  -4   2   2         30.11         21.59         4.29 o
  -3   2   2       1319.54       1283.97        21.92 o
  -2   2   2        329.94        315.64         9.20 o
  -1   2   2        936.02        853.85        13.62 o
   0   2   2        138.30        126.81         3.82 o
   1   2   2         18.43         19.38         2.03 o
   2   2   2         10.51          7.68         1.82 o
   3   2   2         21.61         17.23         2.79 o
   4   2   2        455.87        485.95        10.18 o
   5   2   2         17.02          8.16         3.96 o
   6   2   2         20.74         12.68         4.60 o
   7   2   2          0.35         -3.51         3.64 o
  -8   3   2          0.71          4.65         4.53 o
  -7   3   2          6.26          8.97         4.53 o
  -6   3   2         56.54         41.56         6.80 o
  -5   3   2          0.29          1.14         1.71 o
  -4   3   2          0.19          3.90         3.26 o
  -3   3   2         95.85         99.53         6.39 o
  -2   3   2        354.38        342.09        10.19 o
  -1   3   2          9.91         11.67         2.84 o
   0   3   2         58.86         53.48         2.94 o
   1   3   2        488.75        484.51         8.31 o
   2   3   2        803.84        857.59        12.21 o
   3   3   2         58.14         65.50         4.05 o
   4   3   2         38.60         40.95         3.83 o
   5   3   2         14.71         14.28         5.00 o
   6   3   2          2.30         -0.57         3.63 o
   7   3   2          0.07         -3.14         3.21 o
  -8   4   2          0.14          2.19         3.80 o
  -7   4   2         16.22         21.57         5.90 o
  -6   4   2          1.45          1.30         2.02 o
  -5   4   2         87.71         79.32         7.43 o
  -4   4   2         26.76         30.73         5.10 o
  -3   4   2         24.42         29.45         4.41 o
  -2   4   2        239.58        230.11         9.01 o
  -1   4   2          2.61          3.23         2.26 o
   0   4   2        104.35         95.85         4.08 o
   1   4   2        159.29        161.81         5.33 o
   2   4   2         94.56         98.45         4.72 o
   3   4   2         64.11         65.30         4.30 o
   4   4   2          6.05          3.15         2.39 o
   5   4   2          3.11          0.45         3.31 o
   6   4   2          0.77          1.15         3.51 o
  -8   5   2          1.28          9.54         5.28 o
  -7   5   2          0.19         -2.55         3.85 o
  -6   5   2          0.52          0.94         2.14 o
  -5   5   2          1.37          3.30         4.06 o
  -4   5   2         85.68         89.68         7.72 o
  -3   5   2        127.29        143.02         8.52 o
  -2   5   2          7.83         11.02         3.28 o
  -1   5   2         39.96         39.86         4.82 o
   0   5   2         48.00         43.35         3.27 o
   1   5   2          0.79         -1.70         1.61 o
   2   5   2         27.95         31.00         3.33 o
   3   5   2          0.32         -0.25         2.17 o
   4   5   2          2.71          3.80         3.77 o
   5   5   2          2.67         -4.13         2.92 o
   6   5   2          0.02         -4.79         3.19 o
  -8   6   2          0.92          1.25         4.51 o
  -7   6   2         30.42         25.63         3.96 o
  -6   6   2         22.80         14.93         3.23 o
  -5   6   2        140.98        135.30        10.27 o
  -4   6   2         59.66         56.07         6.82 o
  -3   6   2          4.46          5.05         3.68 o
  -2   6   2         44.53         41.32         5.22 o
  -1   6   2          7.49          7.34         3.54 o
   0   6   2          1.99          2.23         2.46 o
   1   6   2         26.54         25.19         4.76 o
   2   6   2         15.51         12.88         2.88 o
   3   6   2          3.99          3.29         2.55 o
   4   6   2          6.09          1.82         3.63 o
   5   6   2         14.29          9.58         4.67 o
  -8   7   2          4.20          0.97         4.74 o
  -7   7   2         11.04         10.25         4.13 o
  -6   7   2          2.25         -4.35         2.90 o
  -5   7   2          6.78          4.49         4.11 o
  -4   7   2         40.38         56.07         7.15 o
  -3   7   2          7.84         13.99         4.56 o
  -2   7   2         15.08         11.56         4.01 o
  -1   7   2          2.61          7.39         3.75 o
   0   7   2          5.41          5.01         3.89 o
   1   7   2          6.87          4.53         2.44 o
   2   7   2          4.02         -0.06         4.88 o
   3   7   2        167.87        165.30        11.44 o
   4   7   2         30.12         28.67         6.58 o
   5   7   2          5.28          1.18         3.85 o
  -7   8   2          3.87          1.67         3.36 o
  -6   8   2         26.76         31.39         7.11 o
  -5   8   2          9.92         12.56         5.14 o
  -4   8   2          0.94          6.00         4.32 o
  -3   8   2         12.71         14.71         5.36 o
  -2   8   2        183.76        181.42        11.12 o
  -1   8   2        259.22        271.00        13.47 o
   0   8   2        299.86        305.74        13.99 o
   1   8   2        562.32        484.81        17.66 o
   2   8   2        189.37        194.57         7.96 o
   3   8   2         12.43         13.33         5.24 o
   4   8   2         10.51          6.28         5.08 o
  -7   9   2          3.20          4.77         3.68 o
  -6   9   2          0.48         -2.90         4.48 o
  -5   9   2          1.02          5.12         4.77 o
  -4   9   2         38.01         38.51         7.18 o
  -3   9   2         53.70         47.06         7.72 o
  -2   9   2        143.01        161.31        11.40 o
  -1   9   2        158.68        172.24        11.73 o
   0   9   2        267.83        266.87        14.04 o
   1   9   2         10.51         15.15         5.36 o
   2   9   2         57.59         45.43         7.88 o
   3   9   2          6.17          2.41         4.20 o
  -6  10   2          1.90          0.38         4.89 o
  -5  10   2         10.70          3.78         5.15 o
  -4  10   2         23.59         25.56         6.99 o
  -3  10   2          2.53          6.51         4.53 o
  -2  10   2          2.18         -1.20         3.99 o
  -1  10   2        149.65        146.56        12.11 o
   0  10   2         28.21         31.74         6.82 o
   1  10   2          8.69          8.78         4.95 o
   2  10   2         12.03          9.86         5.48 o
  -5  11   2          2.14          2.05         5.31 o
  -4  11   2          0.71         -3.83         4.49 o
  -3  11   2         14.67          9.30         5.31 o
  -2  11   2          2.57          9.87         5.36 o
  -1  11   2         14.75         25.14         7.15 o
   0  11   2          5.26         14.40         5.40 o
   1  11   2         12.83         14.51         6.00 o
  -4  12   2          0.67         -1.65         5.22 o
  -3  12   2         17.25         20.94         7.65 o
  -2  12   2          3.64          3.73         5.36 o
  -1  12   2          1.08          2.03         4.91 o
   0  12   2          0.67          3.32         3.34 o
   3 -13   3          0.07          6.40         3.92 o
  -1 -12   3          0.33          0.16         4.18 o
   3 -12   3          0.03          2.22         3.89 o
   4 -12   3          0.56         -1.84         3.12 o
  -3 -11   3          9.49         11.09         5.83 o
  -2 -11   3          0.07          7.93         4.82 o
  -1 -11   3         13.83         12.06         4.96 o
   0 -11   3         79.44         68.79         8.16 o
   1 -11   3        147.02        143.52        10.65 o
   3 -11   3          0.07         -0.73         3.18 o
   4 -11   3          3.88         13.74         5.07 o
   5 -11   3          1.75          0.49         3.45 o
  -4 -10   3          0.01         -2.90         4.18 o
  -3 -10   3          0.02          7.58         4.65 o
  -2 -10   3         57.91         47.34         7.67 o
  -1 -10   3         24.42         24.81         5.74 o
   0 -10   3        124.69        108.51         8.76 o
   1 -10   3         14.41         11.05         4.39 o
   3 -10   3         13.65          9.13         4.23 o
   4 -10   3          4.58          5.22         4.08 o
   5 -10   3          0.00          1.42         3.35 o
   6 -10   3          1.99         -0.76         3.45 o
  -4  -9   3          0.76          2.50         4.37 o
  -3  -9   3          0.01          1.27         3.75 o
  -2  -9   3          0.02          3.57         3.47 o
  -1  -9   3          1.32          0.18         2.03 o
   0  -9   3          0.86         -3.70         2.46 o
   1  -9   3         26.49         27.94         5.17 o
   2  -9   3         59.31         60.35         6.32 o
   3  -9   3        226.06        249.98        12.53 o
   4  -9   3          0.60         -0.03         2.98 o
   5  -9   3          0.15         -0.61         3.11 o
   6  -9   3         72.31         70.59         8.52 o
  -5  -8   3          0.80          2.46         4.42 o
  -4  -8   3          2.81          9.11         4.74 o
  -3  -8   3          0.89          1.74         3.83 o
  -2  -8   3         59.91         57.18        13.17 o
  -1  -8   3          0.02          0.90         1.94 o
   0  -8   3         18.10         21.31         4.23 o
   1  -8   3         29.23         34.29         5.05 o
   2  -8   3          0.04          1.36         1.98 o
   3  -8   3          2.72          1.31         3.64 o
   4  -8   3          1.09          0.75         2.98 o
   5  -8   3          5.43          6.25         4.01 o
   6  -8   3        270.17        276.91        14.04 o
   7  -8   3         31.53         24.68         6.02 o
  -6  -7   3          1.78          3.05         4.48 o
  -5  -7   3          4.94         12.63         5.29 o
  -4  -7   3         11.20         10.57         4.96 o
  -3  -7   3          6.41          5.72         2.50 o
  -2  -7   3         65.28         63.97         6.10 o
  -1  -7   3        110.45        116.01         5.22 o
   0  -7   3          0.03         -2.55         2.06 o
   1  -7   3         15.37         20.48         3.70 o
   2  -7   3         33.38         30.96         3.77 o
   3  -7   3        124.10        125.12         5.40 o
   4  -7   3         20.63         28.13         5.29 o
   5  -7   3         24.53         21.50         5.01 o
   6  -7   3          3.00          3.71         3.70 o
   7  -7   3          0.74         -0.78         3.78 o
  -6  -6   3          0.25          1.61         4.25 o
  -5  -6   3          6.31         11.28         4.98 o
  -4  -6   3          4.50          6.71         2.81 o
  -3  -6   3          4.55          7.84         2.58 o
  -2  -6   3          3.07          2.34         5.45 o
  -1  -6   3        110.18        135.25        12.62 o
   0  -6   3         23.91         20.70         3.31 o
   1  -6   3         10.09         14.52         2.18 o
   2  -6   3          9.76         10.41         2.03 o
   3  -6   3         10.45         11.24         2.28 o
   4  -6   3          0.81          3.50         2.04 o
   5  -6   3        257.17        261.40        12.34 o
   6  -6   3          0.09          1.61         3.07 o
   7  -6   3          1.95          3.89         3.75 o
  -6  -5   3          1.45          9.27         4.62 o
  -5  -5   3          6.17          4.80         2.73 o
  -4  -5   3         13.12         17.26         3.44 o
  -3  -5   3        549.80        573.41        11.47 o
  -2  -5   3         22.23         23.25         4.78 o
  -1  -5   3         13.32         20.82         2.39 o
   0  -5   3         33.45         42.61         3.96 o
   1  -5   3          9.83         11.15         1.74 o
   2  -5   3         86.68         78.20         3.41 o
   3  -5   3          1.26          2.62         1.73 o
   4  -5   3        215.18        188.11         6.14 o
   5  -5   3        116.33        112.64         5.65 o
   6  -5   3         16.80         14.98         4.72 o
   7  -5   3          1.79          1.02         3.71 o
  -7  -4   3          7.64          8.12         4.79 o
  -6  -4   3          6.20          2.86         2.97 o
  -5  -4   3        122.06        127.33         6.69 o
  -4  -4   3          8.83         12.86         2.93 o
  -3  -4   3        105.41        105.51         4.97 o
  -2  -4   3          2.79          3.34         1.03 o
  -1  -4   3        265.72        252.41         4.34 o
   0  -4   3        623.42        613.96         8.05 o
   1  -4   3         21.39         20.05         1.76 o
   2  -4   3        232.61        223.58         5.03 o
   3  -4   3        309.17        280.83         6.39 o
   4  -4   3          6.13         11.04         2.30 o
   5  -4   3        221.19        236.48         7.58 o
   6  -4   3         97.14        102.52         5.89 o
   7  -4   3          7.53         15.17         4.96 o
  -7  -3   3          9.31          4.79         4.08 o
  -6  -3   3          3.29          1.78         2.64 o
  -5  -3   3         13.57          7.58         3.14 o
  -4  -3   3         12.44         18.78         3.12 o
  -3  -3   3         25.42         24.85         2.87 o
  -2  -3   3         80.91         82.63         3.80 o
  -1  -3   3         59.62         58.53         2.08 o
   0  -3   3        184.20        186.16         3.72 o
   1  -3   3        621.73        617.92         6.77 o
   2  -3   3        438.46        438.87         6.60 o
   3  -3   3        267.29        285.80        13.50 o
   4  -3   3         11.57         13.13         4.01 o
   5  -3   3        533.96        556.95        11.46 o
   6  -3   3          4.39          5.12         2.66 o
   7  -3   3          7.23         -3.23         3.66 o
  -7  -2   3          0.25         -5.00         3.33 o
  -6  -2   3          7.08         10.50         3.47 o
  -5  -2   3         32.33         30.19         5.70 o
  -4  -2   3         16.69         16.42         3.89 o
  -3  -2   3        241.99        234.58         6.47 o
  -2  -2   3        153.99        142.60         4.56 o
  -1  -2   3        128.36        127.18         2.63 o
   0  -2   3         14.88         11.78         2.06 o
   1  -2   3        560.12        564.01        11.57 o
   2  -2   3         38.99         44.23         2.42 o
   3  -2   3         39.94         44.45         2.92 o
   4  -2   3         19.85         23.32         2.84 o
   5  -2   3          0.07          0.55         2.20 o
   6  -2   3         32.10         33.18         4.13 o
   7  -2   3         38.54         43.28         6.98 o
  -8  -1   3          3.96         10.03         5.22 o
  -7  -1   3          0.71         -2.52         3.07 o
  -6  -1   3          4.34          2.38         4.18 o
  -5  -1   3         12.82         13.17         3.25 o
  -4  -1   3        210.28        212.19         7.10 o
  -3  -1   3         56.52         59.81         3.63 o
  -2  -1   3          3.88          2.82         1.08 o
  -1  -1   3        303.99        285.36         3.83 o
   0  -1   3         36.68         37.59         2.86 o
   1  -1   3          0.48         -0.19         0.90 o
   2  -1   3        324.06        319.75         5.84 o
   3  -1   3        674.44        633.78        13.15 o
   4  -1   3         61.79         61.49         4.06 o
   5  -1   3          2.56          4.04         3.09 o
   6  -1   3         32.85         33.54         4.16 o
   7  -1   3          8.88          3.18         4.03 o
  -8   0   3          1.32         -2.90         3.37 o
  -7   0   3          4.43          6.96         4.72 o
  -6   0   3          1.07          4.27         4.04 o
  -5   0   3        174.38        170.42         7.23 o
  -4   0   3       2536.48       2495.69        18.52 o
  -3   0   3        238.77        210.32         6.01 o
  -2   0   3         32.35         28.86         1.61 o
  -1   0   3        578.27        501.06         5.42 o
   0   0   3          4.58          3.39         0.92 o
   1   0   3        992.93        904.44        27.96 o
   2   0   3         69.62         62.56         3.09 o
   3   0   3          6.66          8.13         2.73 o
   4   0   3         21.45         25.30         3.74 o
   5   0   3          0.08         -2.22         4.61 o
   6   0   3          0.28          0.12         3.31 o
   7   0   3         34.04         46.94         7.70 o
  -8   1   3         33.63         28.63         6.92 o
  -7   1   3         16.78         11.63         5.26 o
  -6   1   3       1058.66       1000.64        25.49 o
  -5   1   3          9.15          6.35         3.96 o
  -4   1   3        299.90        283.68         7.81 o
  -3   1   3        365.07        370.00        10.92 o
  -2   1   3         32.63         39.53         2.04 o
  -1   1   3        512.91        443.21         5.29 o
   0   1   3          6.30          5.03         0.91 o
   1   1   3        208.20        186.23         4.70 o
   2   1   3        219.22        205.85         5.48 o
   3   1   3          0.13         -0.34         1.59 o
   4   1   3         42.68         43.06         3.79 o
   5   1   3          1.03          0.63         2.24 o
   6   1   3          9.72          5.60         4.25 o
   7   1   3         11.81         16.47         5.76 o
  -8   2   3         48.58         31.56         7.31 o
  -7   2   3          7.62          7.15         4.30 o
  -6   2   3         11.93         14.78         5.33 o
  -5   2   3          5.38          6.10         3.51 o
  -4   2   3          4.73          5.57         3.52 o
  -3   2   3         55.16         49.25         4.95 o
  -2   2   3         18.68         18.37         2.08 o
  -1   2   3        106.02         93.63         2.65 o
   0   2   3        117.73        105.81         2.30 o
   1   2   3        181.79        180.17         5.01 o
   2   2   3       1367.03       1386.52        16.36 o
   3   2   3        131.95        134.75         9.00 o
   4   2   3         24.40         20.63         3.20 o
   5   2   3          0.45         -1.79         3.05 o
   6   2   3          5.63          0.90         3.40 o
   7   2   3          0.77          1.67         4.41 o
  -8   3   3          8.51          5.55         4.84 o
  -7   3   3          0.42         -0.07         4.03 o
  -6   3   3          0.99          4.48         4.22 o
  -5   3   3        103.07        123.64         9.37 o
  -4   3   3         50.01         46.64         5.66 o
  -3   3   3         10.85          8.02         3.12 o
  -2   3   3        106.73        103.00         6.09 o
  -1   3   3         20.83         20.40         3.64 o
   0   3   3        843.26        910.98        12.07 o
   1   3   3        363.55        401.94         8.04 o
   2   3   3        550.38        573.17        14.18 o
   3   3   3          0.35          5.44         5.06 o
   4   3   3          0.88         -1.90         1.97 o
   5   3   3          5.37         12.37         4.72 o
   6   3   3          3.24          7.03         4.60 o
  -8   4   3          0.01          1.25         4.23 o
  -7   4   3          5.71         10.26         5.17 o
  -6   4   3          4.83          6.17         2.64 o
  -5   4   3          3.40         -0.73         3.45 o
  -4   4   3         32.87         43.57         6.13 o
  -3   4   3         26.43         32.26         4.65 o
  -2   4   3        126.00        122.77         7.03 o
  -1   4   3         14.71         14.81         2.27 o
   0   4   3         14.78         17.80         2.47 o
   1   4   3         19.50         20.68         2.69 o
   2   4   3          0.02          0.74         2.68 o
   3   4   3          2.03          2.67         2.26 o
   4   4   3          1.31          2.48         5.84 o
   5   4   3          0.12          4.88         4.22 o
   6   4   3          3.56          1.15         4.08 o
  -8   5   3          1.18         10.19         5.36 o
  -7   5   3          1.88          4.10         4.88 o
  -6   5   3         28.94         25.37         6.23 o
  -5   5   3         75.10         83.33         8.42 o
  -4   5   3         14.14         18.83         4.95 o
  -3   5   3         21.71         17.18         4.34 o
  -2   5   3         86.60         83.57         6.46 o
  -1   5   3         11.11         10.12         2.28 o
   0   5   3         96.26         85.43         4.56 o
   1   5   3         26.64         26.53         3.15 o
   2   5   3          0.80          1.51         2.19 o
   3   5   3          6.60          5.73         2.66 o
   4   5   3          0.13         -0.12         3.40 o
   5   5   3          0.95          1.28         3.90 o
  -8   6   3          2.32          1.58         4.27 o
  -7   6   3        134.88        127.78        11.35 o
  -6   6   3          3.88         -0.24         4.04 o
  -5   6   3         22.09         13.36         5.01 o
  -4   6   3         30.11         29.86         5.64 o
  -3   6   3         14.36         17.61         4.75 o
  -2   6   3         16.09         18.79         4.37 o
  -1   6   3         13.82         16.87         4.34 o
   0   6   3        124.23        122.68         5.74 o
   1   6   3         29.06         27.68         6.23 o
   2   6   3         77.83         91.15        13.27 o
   3   6   3          1.62          2.75         2.73 o
   4   6   3          4.92          8.87         4.37 o
   5   6   3          8.47          6.35         4.42 o
  -7   7   3         11.04          8.91         3.23 o
  -6   7   3          6.27          1.68         4.27 o
  -5   7   3          3.30          5.14         4.53 o
  -4   7   3          1.21          3.56         3.64 o
  -3   7   3         10.48          5.28         4.04 o
  -2   7   3          6.04         12.27         4.30 o
  -1   7   3         98.96         96.24         8.57 o
   0   7   3        135.43        127.61         6.24 o
   1   7   3        508.85        470.58        16.73 o
   2   7   3          1.93          0.87         2.34 o
   3   7   3         14.60         18.24         3.65 o
   4   7   3          3.50          7.91         4.75 o
  -7   8   3          2.19          4.29         5.19 o
  -6   8   3          8.84          8.28         5.54 o
  -5   8   3          6.76         12.82         5.29 o
  -4   8   3         52.75         56.31         8.00 o
  -3   8   3         13.75         11.94         4.98 o
  -2   8   3         23.31         30.99         6.44 o
  -1   8   3       1009.36       1040.01        27.59 o
   0   8   3        287.97        260.17        13.33 o
   1   8   3        183.35        185.62         7.86 o
   2   8   3         10.89         12.83         3.36 o
   3   8   3         33.72         32.87         7.20 o
   4   8   3          4.00         -2.45         3.77 o
  -7   9   3          3.23          6.16         5.45 o
  -6   9   3          2.91         -3.19         4.10 o
  -5   9   3         11.19          9.73         5.60 o
  -4   9   3         49.95         54.59         8.49 o
  -3   9   3        300.31        339.94        16.71 o
  -2   9   3        175.61        170.52        12.22 o
  -1   9   3         19.60         17.40         5.99 o
   0   9   3         44.54         42.25         7.37 o
   1   9   3         38.27         39.51         7.41 o
   2   9   3          0.19         -4.84         3.23 o
   3   9   3          9.87         12.23         5.64 o
  -6  10   3          4.09         -2.15         4.82 o
  -5  10   3         14.35          9.61         5.88 o
  -4  10   3          2.46          2.01         4.55 o
  -3  10   3         39.48         51.00         8.68 o
  -2  10   3        131.93        148.00        12.03 o
  -1  10   3          3.63          3.80         4.72 o
   0  10   3          0.11          0.12         4.08 o
   1  10   3          0.73         -2.03         3.80 o
   2  10   3          5.21          2.45         4.20 o
  -5  11   3         12.80         12.82         6.39 o
  -4  11   3          6.44         13.43         6.11 o
  -3  11   3         10.53          2.20         5.21 o
  -2  11   3          0.01          4.93         5.12 o
  -1  11   3          0.83         -4.29         3.75 o
   0  11   3          0.18          0.08         3.31 o
   1  11   3          3.10         14.70         6.16 o
  -3  12   3          2.89         -0.09         4.67 o
  -2  12   3          0.24         -3.99         4.16 o
  -1  12   3         28.50         35.21         8.82 o
   2 -13   4          7.66          5.83         4.42 o
   1 -12   4         16.40         15.81         4.91 o
   2 -12   4         40.20         41.26         6.91 o
   3 -12   4          0.00         -1.70         3.37 o
   4 -12   4          1.31          4.79         3.57 o
  -3 -11   4          3.75         -0.31         3.94 o
  -2 -11   4          0.07          2.81         4.44 o
  -1 -11   4         20.28         19.97         5.67 o
   1 -11   4         17.81         27.68         5.64 o
   2 -11   4         22.42         32.15         6.18 o
   3 -11   4          0.29          1.15         3.26 o
   4 -11   4          3.31          5.29         4.42 o
   5 -11   4          4.30          5.38         4.04 o
  -4 -10   4         28.42         23.55         6.96 o
  -3 -10   4         18.59         18.81         5.93 o
  -2 -10   4        133.22        140.38        10.46 o
  -1 -10   4          7.19          2.56         2.30 o
   0 -10   4          1.08          0.10         2.76 o
   1 -10   4         11.39         11.96         4.18 o
   2 -10   4         83.40        103.75         9.02 o
   3 -10   4        202.64        211.98        12.84 o
   4 -10   4          6.83          6.35         4.08 o
   5 -10   4          0.26         -0.59         3.31 o
   6 -10   4         40.83         45.19         7.88 o
  -4  -9   4         29.27         39.75         7.96 o
  -3  -9   4         19.39         19.87         5.62 o
  -2  -9   4         10.74          6.86         2.72 o
  -1  -9   4          1.70          2.75         3.44 o
   0  -9   4          6.26          8.11         2.61 o
   1  -9   4         16.24         14.75         4.46 o
   2  -9   4        121.05        144.56         9.65 o
   3  -9   4          3.19          6.19         3.99 o
   4  -9   4         13.07          7.01         4.30 o
   5  -9   4          1.70          4.88         3.45 o
   6  -9   4        187.43        204.64        13.00 o
  -5  -8   4          3.32          4.48         4.63 o
  -4  -8   4          2.74          1.79         3.87 o
  -3  -8   4         18.57         18.97         3.62 o
  -2  -8   4          7.63          6.87         6.23 o
  -1  -8   4         44.81         50.03         3.21 o
   0  -8   4          7.05          5.23         2.19 o
   1  -8   4         54.39         49.33         4.61 o
   2  -8   4          7.67          6.07         3.70 o
   3  -8   4        132.49        115.01         9.06 o
   4  -8   4       1956.52       2030.63        38.30 o
   5  -8   4         39.34         39.20         6.65 o
   6  -8   4         58.40         77.97         8.97 o
   7  -8   4         16.13         12.62         4.89 o
  -6  -7   4          1.81          0.82         3.97 o
  -5  -7   4          7.94         14.44         5.67 o
  -4  -7   4          3.72          0.11         3.05 o
  -3  -7   4         94.86         91.01         5.64 o
  -2  -7   4         48.69         46.60         4.12 o
  -1  -7   4        117.57        124.17         4.21 o
   0  -7   4          0.59          2.80         1.71 o
   1  -7   4          1.07          0.55         1.73 o
   2  -7   4        431.94        444.87        14.85 o
   3  -7   4        446.92        414.17        15.11 o
   4  -7   4         18.85         18.72         4.91 o
   5  -7   4          4.42          6.32         3.85 o
   6  -7   4          3.84         -4.37         2.92 o
   7  -7   4          0.24         -0.31         3.70 o
  -6  -6   4          0.42          2.38         3.85 o
  -5  -6   4         40.34         46.42         5.86 o
  -4  -6   4          0.70          3.49         2.50 o
  -3  -6   4         36.88         37.07         3.97 o
  -2  -6   4         72.88         87.54         4.79 o
  -1  -6   4        142.34        151.92         4.50 o
   0  -6   4         49.02         47.63         3.07 o
   1  -6   4          3.79          2.69         1.81 o
   2  -6   4          5.42          7.83         3.49 o
   3  -6   4         23.52         18.91         4.44 o
   4  -6   4        371.86        380.91        14.68 o
   5  -6   4        199.72        206.34        11.40 o
   6  -6   4          1.95         -3.77         3.21 o
   7  -6   4          0.43         -2.88         3.51 o
  -6  -5   4          0.49         -1.88         2.64 o
  -5  -5   4         29.95         29.04         4.55 o
  -4  -5   4        146.09        151.73        12.06 o
  -3  -5   4         92.90        104.60         5.32 o
  -2  -5   4         52.45         55.14         2.50 o
  -1  -5   4        153.55        148.69         7.77 o
   0  -5   4        618.15        626.99         8.81 o
   1  -5   4         31.42         35.26         2.38 o
   2  -5   4         50.67         49.96         2.83 o
   3  -5   4         33.45         33.74         2.82 o
   4  -5   4         40.76         36.32         5.33 o
   5  -5   4          0.00         -1.82         3.07 o
   6  -5   4          2.42          8.69         4.16 o
   7  -5   4          0.00         -0.57         3.90 o
  -7  -4   4         14.58          8.96         3.47 o
  -6  -4   4          3.16          1.32         2.92 o
  -5  -4   4         87.92         91.67         6.11 o
  -4  -4   4        125.87        120.43         6.03 o
  -3  -4   4          0.07         -2.36         1.75 o
  -2  -4   4        822.13        829.20         8.29 o
  -1  -4   4        119.78        107.63         4.64 o
   0  -4   4          8.20          9.71         1.43 o
   1  -4   4         73.72         89.47         4.06 o
   2  -4   4        105.10        108.29         4.74 o
   3  -4   4        131.43        123.28         4.34 o
   4  -4   4         37.27         41.06         3.49 o
   5  -4   4         41.85         35.87         5.71 o
   6  -4   4         74.33         79.11         8.21 o
   7  -4   4          6.88          6.85         4.56 o
  -7  -3   4          0.69         -3.57         3.18 o
  -6  -3   4          0.04         -3.44         2.29 o
  -5  -3   4         17.26         16.60         3.51 o
  -4  -3   4          9.98         12.47         2.90 o
  -3  -3   4        291.47        281.15         7.49 o
  -2  -3   4          8.92          9.15         1.16 o
  -1  -3   4         13.17         16.72         1.41 o
   0  -3   4        868.48        895.18         8.84 o
   1  -3   4       1141.80       1199.62        19.59 o
   2  -3   4         49.65         50.34         2.33 o
   3  -3   4       1406.75       1396.27        15.34 o
   4  -3   4        106.91        114.33         5.75 o
   5  -3   4          0.00          0.99         2.26 o
   6  -3   4         12.31         11.64         4.39 o
   7  -3   4          0.79         -5.49         3.66 o
  -7  -2   4          2.89          9.08         5.08 o
  -6  -2   4          1.00          0.93         2.63 o
  -5  -2   4         22.41         20.94         3.78 o
  -4  -2   4         36.84         31.45         5.04 o
  -3  -2   4        137.84        138.76         5.41 o
  -2  -2   4        196.94        196.21         3.68 o
  -1  -2   4        299.96        310.21         4.89 o
   0  -2   4         15.99         16.55         2.64 o
   1  -2   4       2561.15       2532.56        31.37 o
   2  -2   4       1185.18       1196.37        14.20 o
   3  -2   4        140.48        139.49         4.65 o
   4  -2   4          3.22          0.69         1.99 o
   5  -2   4         21.95         29.08         3.68 o
   6  -2   4         77.32         74.37         8.03 o
  -8  -1   4          0.27         -0.14         4.18 o
  -7  -1   4          0.24          0.10         3.56 o
  -6  -1   4        214.44        214.04        15.90 o
  -5  -1   4         12.58         12.87         3.33 o
  -4  -1   4        179.17        174.23         6.62 o
  -3  -1   4          9.65          9.50         2.19 o
  -2  -1   4        504.24        482.10         5.74 o
  -1  -1   4        304.38        323.63         4.60 o
   0  -1   4         20.04         16.89         1.94 o
   1  -1   4        453.23        474.32         7.61 o
   2  -1   4         84.91         86.82         3.38 o
   3  -1   4          6.09          4.76         1.77 o
   4  -1   4         14.64         18.60         2.89 o
   5  -1   4          2.61          6.45         2.67 o
   6  -1   4         28.51         23.48         5.30 o
  -8   0   4          1.87          7.53         4.69 o
  -7   0   4         65.88         70.66         9.14 o
  -6   0   4          6.29          7.98         4.65 o
  -5   0   4         19.16         18.27         3.66 o
  -4   0   4        118.28        118.67         5.59 o
  -3   0   4         15.75         10.62         2.40 o
  -2   0   4         11.39          8.50         1.27 o
  -1   0   4        688.34        669.39         7.01 o
   0   0   4        115.95        107.55         2.69 o
   1   0   4         85.00         88.14         7.27 o
   2   0   4        259.56        234.85         5.69 o
   3   0   4        259.92        269.21         6.95 o
   4   0   4         12.42         12.08         2.72 o
   5   0   4          1.24         -0.16         2.41 o
   6   0   4          0.19          4.34         3.88 o
  -7   1   4          4.24         11.59         5.50 o
  -6   1   4        331.78        348.61        15.65 o
  -5   1   4        289.85        283.13         8.98 o
  -4   1   4          0.25          0.32         2.00 o
  -3   1   4        550.67        509.67         9.67 o
  -2   1   4        147.61        170.27         3.86 o
  -1   1   4        647.37        620.98         6.94 o
   0   1   4        783.87        811.07        12.33 o
   1   1   4          5.12          5.33         3.06 o
   2   1   4         87.12         82.49         4.03 o
   3   1   4        156.54        150.20         5.66 o
   4   1   4          3.51          3.51         2.37 o
   5   1   4         11.17         17.42         3.35 o
   6   1   4          3.60          3.04         3.99 o
   7   1   4          9.05         11.64         5.40 o
  -8   2   4         58.67         53.85         8.95 o
  -7   2   4          0.84          5.01         4.11 o
  -6   2   4          4.23          6.87         4.46 o
  -4   2   4         18.56         17.86         2.98 o
  -3   2   4         22.48         18.20         2.65 o
  -2   2   4          3.11          3.86         1.25 o
  -1   2   4          7.30          7.71         1.25 o
   0   2   4        264.27        272.89         4.14 o
   1   2   4          0.79         -0.36         0.69 o
   2   2   4         91.37        106.99         5.28 o
   3   2   4         28.33         30.69         3.41 o
   4   2   4         85.57         84.56         5.21 o
   5   2   4          0.67          0.25         2.40 o
   6   2   4         10.29         11.64         5.01 o
  -8   3   4          3.41          4.96         4.67 o
  -7   3   4          3.73         -2.53         3.45 o
  -6   3   4         28.19         39.22         7.11 o
  -5   3   4         32.99         25.51         5.80 o
  -4   3   4         71.99         68.51         6.80 o
  -3   3   4          5.11         10.00         3.16 o
  -2   3   4        472.78        504.33        12.68 o
  -1   3   4       1099.81       1124.65        14.24 o
   0   3   4       2108.65       2250.88        22.23 o
   1   3   4         70.14         73.14         4.04 o
   2   3   4          0.08          2.55         3.27 o
   3   3   4         38.61         40.37         3.89 o
   4   3   4         42.76         50.36         5.27 o
   5   3   4          0.92         -4.01         2.67 o
   6   3   4          0.12          0.78         3.94 o
  -8   4   4          8.92          4.36         4.44 o
  -7   4   4          1.32          0.38         3.92 o
  -6   4   4         15.76         15.39         5.41 o
  -5   4   4          0.62          0.33         3.75 o
  -4   4   4          9.36          5.50         3.85 o
  -3   4   4         42.68         38.80         5.05 o
  -2   4   4        456.07        446.54        13.93 o
  -1   4   4        295.60        326.42        10.41 o
   0   4   4        174.10        182.04         6.15 o
   1   4   4         39.07         45.44         6.13 o
   2   4   4         57.01         57.86         4.22 o
   3   4   4          6.38         10.61         2.93 o
   4   4   4         32.75         31.97         4.09 o
   5   4   4         24.66         17.54         5.50 o
   6   4   4          0.79         -0.47         4.46 o
  -8   5   4          0.20          3.04         5.14 o
  -7   5   4          0.53          2.36         4.29 o
  -6   5   4          1.92          1.18         4.34 o
  -5   5   4         33.64         35.24         6.47 o
  -4   5   4         92.05         82.32         7.79 o
  -3   5   4         34.18         38.64         5.64 o
  -2   5   4         20.88         29.99         4.86 o
  -1   5   4          4.83          3.96         2.15 o
   0   5   4        283.02        283.87         8.19 o
   1   5   4         83.72         81.93         6.47 o
   2   5   4         14.19         17.98         3.28 o
   3   5   4          5.57          3.83         2.69 o
   4   5   4         13.38         15.93         3.53 o
   5   5   4          8.76          7.36         4.65 o
  -8   6   4          0.01         -4.67         3.66 o
  -7   6   4          0.30          8.42         5.54 o
  -6   6   4          4.80          5.48         4.39 o
  -5   6   4          9.28         14.40         5.12 o
  -4   6   4         57.92         47.60         6.75 o
  -3   6   4         24.99         27.47         5.67 o
  -2   6   4          0.26          2.27         2.92 o
  -1   6   4          7.33          5.23         2.56 o
   0   6   4          0.71         -2.92         2.10 o
   1   6   4         26.66         27.60         3.75 o
   2   6   4         10.32         14.08         3.14 o
   3   6   4         17.50         19.33         3.66 o
   4   6   4          1.92          6.89         4.48 o
   5   6   4          0.28         -1.79         3.56 o
  -7   7   4          1.20          2.65         4.44 o
  -6   7   4          4.39          2.93         4.39 o
  -5   7   4          1.91         -4.69         3.12 o
  -4   7   4          6.35          6.87         4.29 o
  -3   7   4         35.61         36.72         6.54 o
  -2   7   4        233.54        245.38        12.49 o
  -1   7   4         44.93         42.74         6.80 o
   0   7   4          1.58          1.35         2.40 o
   1   7   4          0.13          1.61         2.67 o
   2   7   4         10.89         13.13         3.24 o
   3   7   4          0.68          3.31         2.81 o
   4   7   4          3.24          2.83         3.77 o
  -7   8   4          0.03         -1.20         4.01 o
  -6   8   4         26.64          6.14         5.12 o
  -5   8   4          0.20         -1.84         4.16 o
  -4   8   4          4.25          1.96         4.27 o
  -3   8   4        744.37        785.46        24.50 o
  -2   8   4        256.61        247.27        13.83 o
  -1   8   4        415.30        433.97        18.52 o
   0   8   4         18.91         21.58         3.92 o
   1   8   4          7.78          7.41         3.06 o
   2   8   4         20.34          9.81         7.93 o
   3   8   4         12.96         21.45         6.30 o
  -6   9   4         22.47         14.91         6.58 o
  -5   9   4        197.16        215.64        14.18 o
  -4   9   4        202.99        210.66        13.80 o
  -3   9   4        216.59        215.69        13.86 o
  -2   9   4        257.73        283.30        15.62 o
  -1   9   4         74.96         84.99        10.31 o
   0   9   4         49.00         55.44         8.64 o
   1   9   4         18.53         18.22         3.88 o
   2   9   4          0.20         -2.23         3.68 o
   3   9   4          4.65          6.61         4.74 o
  -6  10   4         14.79         29.24         8.02 o
  -5  10   4          1.75         -1.70         4.44 o
  -4  10   4          6.39          2.17         4.82 o
  -3  10   4         17.81         15.98         6.25 o
  -2  10   4          0.13         -0.88         3.75 o
  -1  10   4          3.12          6.72         4.98 o
   0  10   4         39.65         46.63         6.27 o
   1  10   4          1.14         -3.59         3.54 o
  -5  11   4          7.66          0.54         4.95 o
  -4  11   4          0.13         -4.65         3.85 o
  -3  11   4         10.90          7.44         6.11 o
  -2  11   4          5.24          4.13         4.91 o
  -1  11   4         57.04         54.52        10.29 o
   0  11   4          1.90          2.10         4.25 o
   0 -12   5          3.33          3.07         2.86 o
   1 -12   5         14.12         12.53         5.08 o
   2 -12   5         33.84         36.42         6.94 o
   3 -12   5          1.94          4.15         3.92 o
   4 -12   5          1.90          2.01         3.61 o
  -1 -11   5          1.96          1.53         2.71 o
   1 -11   5         24.87         26.88         5.93 o
   2 -11   5          0.29          2.27         3.52 o
   3 -11   5          3.83          1.54         3.97 o
   4 -11   5          9.13         11.38         4.86 o
   5 -11   5          0.22          1.06         3.45 o
  -3 -10   5         24.10         23.44         6.14 o
  -2 -10   5          0.04         -0.02         2.32 o
  -1 -10   5          8.22          7.17         3.71 o
   0 -10   5          0.66         -0.03         2.79 o
   1 -10   5         89.49         86.36         8.12 o
   2 -10   5         81.19         84.89         8.55 o
   3 -10   5         48.38         50.79         7.58 o
   4 -10   5        108.78        117.18        10.74 o
   5 -10   5         23.00         19.43         5.52 o
  -4  -9   5          4.78          0.24         4.41 o
  -3  -9   5         35.34         40.83         4.88 o
  -2  -9   5         14.01         13.99         3.30 o
  -1  -9   5          3.99          1.46         2.81 o
   0  -9   5         13.72         18.55         4.48 o
   1  -9   5         40.58         46.99         6.23 o
   2  -9   5        117.47        142.33         9.87 o
   3  -9   5         40.09         42.67         6.84 o
   4  -9   5         27.81         28.48         6.25 o
   5  -9   5         24.80         39.23         7.25 o
   6  -9   5         29.20         22.91         6.02 o
  -5  -8   5          0.14          0.31         4.04 o
  -4  -8   5          8.20         15.48         3.55 o
  -3  -8   5          2.43          1.53         2.50 o
  -2  -8   5          4.65          2.97         2.37 o
  -1  -8   5        173.36        173.27         6.72 o
   0  -8   5         12.33         19.37         4.08 o
   1  -8   5         22.77         25.44         4.74 o
   2  -8   5       1222.34       1229.20        26.88 o
   3  -8   5         77.78         93.06         8.69 o
   4  -8   5        157.10        172.74        11.33 o
   5  -8   5          8.59          2.55         3.35 o
   6  -8   5         20.31         25.77         6.16 o
  -6  -7   5          0.00          7.34         5.08 o
  -5  -7   5          2.20          4.32         2.88 o
  -4  -7   5          0.24          1.01         2.24 o
  -3  -7   5          7.85          6.68         2.72 o
  -2  -7   5         32.02         33.85         5.24 o
  -1  -7   5         49.53         47.00         2.90 o
   0  -7   5        566.33        568.65         9.83 o
   1  -7   5        110.90        129.36         8.28 o
   2  -7   5        159.41        165.02         9.60 o
   3  -7   5          8.85         11.63         4.37 o
   4  -7   5         10.65          9.79         4.22 o
   5  -7   5         87.26        110.62         9.68 o
   6  -7   5          7.40         12.72         4.89 o
   7  -7   5          5.91          1.89         4.22 o
  -6  -6   5          0.72         -1.37         2.53 o
  -5  -6   5          9.90         14.78         4.11 o
  -4  -6   5          0.18         -1.23         3.89 o
  -3  -6   5         44.33         49.04         4.49 o
  -2  -6   5          1.32          2.44         2.14 o
  -1  -6   5          2.60          3.87         1.40 o
   0  -6   5        180.34        186.16         6.52 o
   1  -6   5         88.80        100.71         6.68 o
   2  -6   5        447.70        426.25        14.19 o
   3  -6   5          0.18         -1.39         2.88 o
   4  -6   5        148.41        139.05         9.67 o
   5  -6   5         21.57         14.94         4.69 o
   6  -6   5          0.41          1.44         3.99 o
   7  -6   5          2.67          6.14         4.29 o
  -6  -5   5         30.51         34.60         5.11 o
  -5  -5   5         30.69         25.90         4.14 o
  -4  -5   5         41.37         53.28         9.14 o
  -3  -5   5         27.91         27.66         3.45 o
  -2  -5   5         23.30         25.81         3.09 o
  -1  -5   5         33.18         34.47         2.17 o
   0  -5   5        198.33        211.70         4.85 o
   1  -5   5         13.78         15.29         3.23 o
   2  -5   5         20.06         17.73         3.82 o
   3  -5   5         39.63         46.78         5.67 o
   4  -5   5         10.93         17.77         4.77 o
   5  -5   5          9.64          6.04         3.99 o
   6  -5   5          1.28          0.26         3.45 o
   7  -5   5          8.90         16.45         5.54 o
  -7  -4   5         51.70         45.73        13.53 o
  -6  -4   5         13.38         13.93         3.83 o
  -5  -4   5         12.14          9.26         3.09 o
  -4  -4   5         69.40         74.29         5.13 o
  -3  -4   5         24.41         26.15         3.23 o
  -2  -4   5         43.69         47.81         2.36 o
  -1  -4   5         59.71         65.65         2.62 o
   0  -4   5          8.88         11.27         1.38 o
   1  -4   5        708.03        732.50        16.00 o
   2  -4   5          0.03          2.00         2.43 o
   3  -4   5         10.86          8.52         3.63 o
   4  -4   5          4.28          4.41         3.40 o
   5  -4   5         77.42         84.87         8.07 o
   6  -4   5         10.37         10.57         4.84 o
   7  -4   5          2.09         -2.79         4.13 o
  -7  -3   5         15.43         15.74         4.03 o
  -6  -3   5          4.49         -2.83         2.38 o
  -5  -3   5         29.08         31.86         4.33 o
  -4  -3   5          7.52          7.06         2.55 o
  -3  -3   5         82.76         87.17         4.62 o
  -2  -3   5        318.67        325.23         5.06 o
  -1  -3   5         10.75         11.21         1.38 o
   0  -3   5         22.92         22.47         3.08 o
   1  -3   5        376.84        376.71        10.93 o
   2  -3   5         41.23         37.46         6.45 o
   3  -3   5         58.27         66.69         6.32 o
   4  -3   5         28.98         26.08         5.01 o
   5  -3   5          0.51          3.87         3.40 o
   6  -3   5         13.48          8.35         4.74 o
   7  -3   5          3.58         -3.94         3.82 o
  -7  -2   5          0.19          5.05         6.43 o
  -6  -2   5         15.41         20.08         4.78 o
  -5  -2   5          1.38         -0.30         2.59 o
  -4  -2   5         94.12         98.40         5.50 o
  -3  -2   5         28.47         29.28         3.16 o
  -2  -2   5         26.61         27.27         2.49 o
  -1  -2   5       2452.65       2512.99        19.87 o
   0  -2   5       1510.84       1524.71        13.14 o
   1  -2   5        442.47        503.75        13.05 o
   2  -2   5        530.63        554.11         7.78 o
   3  -2   5          1.04          1.68         1.60 o
   4  -2   5          0.46          0.09         3.07 o
   5  -2   5         27.15         35.21         6.30 o
   6  -2   5         11.57         11.42         5.12 o
   7  -2   5          2.59          0.83         4.30 o
  -8  -1   5         21.20         19.24         6.56 o
  -7  -1   5         21.31         28.96         6.99 o
  -6  -1   5          0.04          1.04         6.81 o
  -5  -1   5          5.94          8.02         4.46 o
  -4  -1   5         94.39         97.40         5.49 o
  -3  -1   5        334.85        353.40         5.26 o
  -2  -1   5          1.23          1.89         1.11 o
  -1  -1   5         28.14         32.16         1.87 o
   0  -1   5         54.11         47.67         3.05 o
   1  -1   5        107.50         97.03         3.15 o
   2  -1   5         92.21        101.12         3.84 o
   3  -1   5          3.88          1.35         1.75 o
   4  -1   5         29.94         31.78         4.29 o
   5  -1   5          6.53          8.33         4.22 o
   6  -1   5         12.25          7.55         5.01 o
  -8   0   5         22.63         16.80         6.32 o
  -7   0   5          6.16          7.48         4.67 o
  -6   0   5        104.97        102.84         6.72 o
  -5   0   5         69.65         66.34         6.93 o
  -4   0   5          2.15          1.97         2.24 o
  -3   0   5         61.74         65.64         2.75 o
  -2   0   5        102.15        121.23         3.47 o
  -1   0   5         67.49         70.96         2.88 o
   0   0   5         53.43         49.53         2.96 o
   1   0   5        347.91        330.68         6.48 o
   2   0   5         25.98         32.02         2.68 o
   3   0   5        234.96        231.15         6.73 o
   4   0   5         26.42         28.84         3.50 o
   5   0   5        104.31        116.71         6.22 o
   6   0   5        173.50        204.81        12.70 o
  -8   1   5         98.75         96.10        11.24 o
  -7   1   5         46.49         43.88         7.74 o
  -6   1   5         24.74         19.64         5.80 o
  -5   1   5          0.03          0.80         2.43 o
  -4   1   5          0.22         -2.21         2.04 o
  -3   1   5         68.43         76.58         3.14 o
  -2   1   5        904.48        907.24         9.80 o
  -1   1   5          3.23          2.20         1.81 o
   0   1   5        379.34        382.24         5.62 o
   1   1   5        271.92        273.08         6.49 o
   2   1   5          3.22          4.24         1.95 o
   3   1   5         15.05         12.76         2.74 o
   4   1   5         15.38         18.33         3.21 o
   5   1   5          0.86         -0.75         2.43 o
   6   1   5          9.04          5.45         4.20 o
  -8   2   5          8.25          3.49         5.17 o
  -7   2   5        113.72        121.24        11.07 o
  -6   2   5          0.14         -4.39         3.07 o
  -5   2   5          0.38          0.10         3.52 o
  -4   2   5          4.33          5.13         2.68 o
  -3   2   5         10.37         11.32         2.46 o
  -2   2   5        259.97        260.32         5.24 o
  -1   2   5       1180.87       1233.87        16.29 o
   0   2   5        149.10        170.86         4.08 o
   1   2   5         76.53         84.15         3.52 o
   2   2   5         45.77         46.18         3.66 o
   3   2   5         63.59         56.16         4.19 o
   4   2   5         34.14         26.60         3.75 o
   5   2   5          8.25          7.95         3.07 o
   6   2   5          2.81          1.28         3.78 o
  -8   3   5          0.76         -3.63         3.42 o
  -7   3   5          7.20          4.18         4.37 o
  -6   3   5         48.45         43.19         7.46 o
  -5   3   5        169.28        164.62        10.79 o
  -4   3   5        173.74        188.22        10.43 o
  -3   3   5          2.18         -0.07         1.78 o
  -2   3   5        915.47       1060.18        13.61 o
  -1   3   5         25.80         22.70         1.91 o
   0   3   5         85.29         92.14         2.74 o
   1   3   5        108.60        115.56         5.16 o
   2   3   5         58.95         54.81         4.18 o
   3   3   5         28.60         27.94         3.71 o
   4   3   5          5.29         14.53         3.50 o
   5   3   5          4.19          4.42         2.86 o
   6   3   5          1.15          1.11         4.10 o
  -8   4   5          1.60          6.96         5.43 o
  -7   4   5          0.20         -3.07         3.35 o
  -6   4   5          0.11          2.64         4.15 o
  -5   4   5         33.18         31.27         6.14 o
  -4   4   5        103.97        104.71         8.73 o
  -3   4   5        126.40        131.45         8.61 o
  -2   4   5          0.08         -0.98         1.80 o
  -1   4   5        274.12        280.55         7.85 o
   0   4   5        488.81        516.03        10.90 o
   1   4   5         84.80         86.38         5.06 o
   2   4   5          0.71          2.25         2.52 o
   3   4   5         10.65         10.75         4.77 o
   4   4   5         20.50         26.23         6.19 o
   5   4   5          1.64         -0.19         3.80 o
  -8   5   5          0.01          3.44         4.89 o
  -7   5   5          1.11         -0.82         4.34 o
  -6   5   5         39.90         46.26         7.93 o
  -5   5   5         28.46         28.16         6.46 o
  -4   5   5        469.50        437.86        16.05 o
  -3   5   5          2.46         10.13         4.10 o
  -2   5   5          1.76          1.45         2.26 o
  -1   5   5          2.07          4.75         2.37 o
   0   5   5         31.95         39.10         4.08 o
   1   5   5         14.45         10.63         2.81 o
   2   5   5         10.48          4.85         4.76 o
   3   5   5          1.03         -1.78         2.26 o
   4   5   5         50.27         55.32         5.89 o
   5   5   5         42.95         51.07         8.31 o
  -7   6   5          2.65          7.43         5.57 o
  -6   6   5          5.51          5.03         4.81 o
  -5   6   5          0.22         -0.47         4.06 o
  -4   6   5         35.55         39.91         6.87 o
  -3   6   5        181.73        171.72        10.72 o
  -2   6   5          1.50          1.65         2.35 o
  -1   6   5         24.51         28.56         4.63 o
   0   6   5          1.45          5.45         5.76 o
   1   6   5         41.74         32.91         4.08 o
   2   6   5         91.76         76.68         9.21 o
   3   6   5         22.44         14.16         3.35 o
   4   6   5          0.21          5.43         4.44 o
  -7   7   5          2.26          2.33         5.08 o
  -6   7   5          0.32         -2.90         4.11 o
  -5   7   5          0.51          0.99         3.82 o
  -4   7   5        156.88        153.19        11.19 o
  -3   7   5        544.50        527.54        19.24 o
  -2   7   5         34.02         37.26         6.58 o
  -1   7   5         32.01         33.65         4.44 o
   0   7   5          0.00          2.50         2.46 o
   1   7   5         12.40          9.19         3.68 o
   2   7   5          4.03          9.60         3.24 o
   3   7   5          0.14         -3.63         5.30 o
   4   7   5          0.01          3.18         4.20 o
  -7   8   5          0.39         -2.74         4.39 o
  -6   8   5          0.48         -5.52         3.68 o
  -5   8   5          8.64          8.38         5.05 o
  -4   8   5          1.65          0.56         4.06 o
  -3   8   5        255.05        244.08        14.12 o
  -2   8   5          2.89          2.62         3.96 o
  -1   8   5          2.54          5.22         4.18 o
   0   8   5         36.79         37.86         4.14 o
   1   8   5          0.98         -0.65         2.49 o
   2   8   5          7.42          6.04         2.92 o
   3   8   5          6.82         10.26         4.91 o
  -6   9   5         79.91         87.84        11.42 o
  -5   9   5        259.34        274.71        16.40 o
  -4   9   5        138.07        132.02        12.30 o
  -3   9   5        119.33        129.80        12.27 o
  -2   9   5        440.88        489.38        20.60 o
  -1   9   5         22.12         20.79         6.44 o
   0   9   5          1.13         -0.38         3.83 o
   1   9   5          1.27         -1.80         2.60 o
   2   9   5          4.87         -0.49         3.68 o
  -5  10   5          4.07          1.82         4.63 o
  -4  10   5         56.26         50.50         9.47 o
  -3  10   5         13.77         12.03         5.87 o
  -2  10   5          3.28          0.21         4.82 o
  -1  10   5         16.87         22.19         7.79 o
   0  10   5         16.08         23.70         7.55 o
   1  10   5          0.06          2.38         4.36 o
  -4  11   5          1.52         -1.98         4.81 o
  -3  11   5         14.55         16.12         6.73 o
  -2  11   5          9.49         -2.62         4.39 o
  -1  11   5         38.42         65.37        11.45 o
  -1 -12   6          1.61          9.34         3.99 o
   0 -12   6          0.63          0.40         2.53 o
   2 -12   6          0.23          2.33         3.71 o
   3 -12   6          4.97         16.50         5.71 o
  -2 -11   6          5.10          7.25         4.01 o
  -1 -11   6          0.03          0.16         2.69 o
   1 -11   6          0.13          2.19         3.64 o
   2 -11   6          6.05         10.97         4.51 o
   3 -11   6          7.66         16.75         5.52 o
   4 -11   6          3.11          3.12         3.70 o
  -3 -10   6          0.00          7.77         4.10 o
  -2 -10   6          6.69          4.34         3.57 o
  -1 -10   6          4.72          1.86         2.79 o
   1 -10   6          6.49          4.44         3.82 o
   2 -10   6          8.68         15.95         4.98 o
   3 -10   6         26.51         32.64         6.85 o
   4 -10   6         22.27         13.14         5.31 o
   5 -10   6          0.92          2.48         3.96 o
  -4  -9   6          0.00          0.53         2.68 o
  -3  -9   6         10.24          6.75         3.99 o
  -2  -9   6          1.71          1.54         2.97 o
  -1  -9   6          1.88          1.44         2.90 o
   0  -9   6         44.26         51.52         5.92 o
   1  -9   6         26.49         26.55         5.29 o
   2  -9   6          5.68          6.94         4.16 o
   3  -9   6         11.05         13.92         5.12 o
   4  -9   6        101.30         94.03         9.56 o
   5  -9   6          2.74         -0.47         3.38 o
   6  -9   6         10.56         13.57         5.74 o
  -5  -8   6          1.24          0.56         2.95 o
  -4  -8   6          0.01          0.64         3.05 o
  -3  -8   6          4.02         -0.17         2.22 o
  -2  -8   6         24.25         19.75         4.91 o
  -1  -8   6          1.56         -2.00         2.20 o
   0  -8   6        174.46        146.92         8.28 o
   1  -8   6         73.39         74.22         6.94 o
   2  -8   6       1223.79       1303.87        28.15 o
   3  -8   6         38.08         40.17         6.73 o
   4  -8   6         80.58         81.00         8.75 o
   5  -8   6         30.46         49.04         7.77 o
   6  -8   6          1.67          5.80         4.72 o
  -5  -7   6         12.38         15.67         7.97 o
  -4  -7   6          0.89         -2.01         2.33 o
  -3  -7   6          4.51          9.62         3.65 o
  -2  -7   6        284.00        320.83         9.17 o
  -1  -7   6          1.41          5.00         3.31 o
   0  -7   6       1378.80       1360.29        24.14 o
   1  -7   6         15.61         19.49         4.42 o
   2  -7   6        128.10        141.32         9.25 o
   3  -7   6        125.47        126.93         9.06 o
   4  -7   6          0.01         -2.15         2.83 o
   5  -7   6          0.85          4.74         3.99 o
   6  -7   6          0.21         -4.11         2.74 o
  -6  -6   6          0.01          6.06         4.67 o
  -5  -6   6          0.00          4.48         5.67 o
  -4  -6   6         30.55         30.87         4.17 o
  -3  -6   6          3.71          2.03         2.41 o
  -2  -6   6         35.12         33.14         3.59 o
  -1  -6   6        105.03        101.83         4.65 o
   0  -6   6          0.93          1.39         2.38 o
   1  -6   6        133.25        125.44         7.76 o
   2  -6   6         13.40         10.60         3.70 o
   3  -6   6         27.73         28.84         5.45 o
   4  -6   6         28.17         28.79         5.90 o
   5  -6   6          0.59          3.89         3.90 o
   6  -6   6          0.07         -4.56         3.04 o
  -6  -5   6          0.21          3.23         3.03 o
  -5  -5   6         16.95         18.66         3.99 o
  -4  -5   6         16.69         22.32         6.77 o
  -3  -5   6          1.56          0.69         2.19 o
  -2  -5   6         39.41         48.58         3.85 o
  -1  -5   6          0.09          2.00         1.21 o
   0  -5   6          4.73          5.50         2.62 o
   1  -5   6         85.62         77.90         6.33 o
   2  -5   6          1.55          4.18         3.11 o
   3  -5   6          6.67          4.37         3.38 o
   4  -5   6          0.02         -1.63         3.31 o
   5  -5   6         35.39         25.49         6.09 o
   6  -5   6         17.95         16.59         5.81 o
  -7  -4   6          0.78         -1.73         4.45 o
  -6  -4   6         14.10         14.54         3.77 o
  -5  -4   6          9.62         11.36         3.39 o
  -4  -4   6         41.96         41.73         7.17 o
  -3  -4   6         52.64         58.84         4.36 o
  -2  -4   6          0.36          0.74         1.67 o
  -1  -4   6        165.18        175.85         4.73 o
   0  -4   6         53.20         47.63         4.30 o
   1  -4   6        107.08        103.99         6.82 o
   2  -4   6         43.41         43.03         5.33 o
   3  -4   6          1.72          3.42         3.09 o
   4  -4   6          0.86          0.36         3.38 o
   5  -4   6         21.02         12.77         4.63 o
   6  -4   6          3.79          6.09         4.75 o
  -7  -3   6          3.86          3.43         4.67 o
  -6  -3   6         17.87         16.46         3.80 o
  -5  -3   6          0.88          0.04         2.29 o
  -4  -3   6         46.68         48.63         4.47 o
  -3  -3   6          0.16          1.47         3.03 o
  -2  -3   6         11.26         10.71         1.62 o
  -1  -3   6         39.89         43.33         2.27 o
   0  -3   6         93.54        111.37         6.40 o
   1  -3   6        448.45        439.26        12.75 o
   2  -3   6         23.26         30.21         4.58 o
   3  -3   6          0.25          2.95         3.11 o
   4  -3   6          7.38          8.33         4.34 o
   5  -3   6          7.53          0.21         4.25 o
   6  -3   6          1.77          0.24         4.32 o
  -7  -2   6          0.34         -3.09         2.46 o
  -6  -2   6          0.55          4.91         3.08 o
  -5  -2   6         15.52         18.73         4.02 o
  -4  -2   6          0.40         -0.70         2.05 o
  -3  -2   6        201.89        196.02         6.53 o
  -2  -2   6        133.49        139.21         4.54 o
  -1  -2   6       1011.96       1046.74        10.15 o
   0  -2   6         49.16         50.56         3.44 o
   1  -2   6         50.53         48.34         5.05 o
   2  -2   6         45.60         46.94         5.43 o
   3  -2   6          1.05         -3.51         2.34 o
   4  -2   6         13.06          9.04         4.53 o
   5  -2   6         12.32         21.67         5.52 o
   6  -2   6          7.66          7.79         5.12 o
  -7  -1   6         40.76         36.82         5.37 o
  -6  -1   6          5.97          3.20         2.93 o
  -5  -1   6         57.03         54.05         5.08 o
  -4  -1   6         22.91         25.36         3.65 o
  -3  -1   6         13.96         12.81         1.77 o
  -2  -1   6         19.54         22.36         1.94 o
  -1  -1   6          7.73          4.94         1.28 o
   0  -1   6        205.18        204.80         4.11 o
   1  -1   6         18.15         21.98         2.04 o
   2  -1   6         16.62         15.62         2.18 o
   3  -1   6          0.42          6.04         3.70 o
   4  -1   6         21.50         22.23         5.54 o
   5  -1   6          2.78          0.47         3.68 o
   6  -1   6          0.17         -4.49         4.22 o
  -8   0   6          8.80          9.80         5.78 o
  -7   0   6          4.75          2.93         4.46 o
  -6   0   6         22.58         29.83         5.43 o
  -5   0   6          3.39          2.33         5.18 o
  -4   0   6         42.09         42.44         4.09 o
  -3   0   6        163.25        156.95         4.30 o
  -2   0   6        499.06        531.44         7.50 o
  -1   0   6         17.76         20.82         1.85 o
   0   0   6          5.61          4.61         1.21 o
   1   0   6         34.10         37.14         2.90 o
   2   0   6        200.37        188.44         5.86 o
   3   0   6         67.16         65.01         4.15 o
   4   0   6        119.13        128.93         9.73 o
   6   0   6         75.68         96.55        10.32 o
  -8   1   6          0.26         -1.01         4.29 o
  -7   1   6         12.15         17.07         6.14 o
  -6   1   6         62.54         72.50         6.12 o
  -5   1   6          5.66          7.40         2.98 o
  -4   1   6          3.21          6.45         2.67 o
  -3   1   6         45.42         40.08         2.78 o
  -2   1   6          6.53          4.12         1.48 o
  -1   1   6         22.01         27.10         2.33 o
   0   1   6          0.94         -0.45         1.02 o
   1   1   6          1.28          1.13         1.12 o
   2   1   6        102.24         94.49         4.78 o
   3   1   6         32.28         31.75         3.55 o
   4   1   6        171.26        174.11         7.11 o
   5   1   6         22.36         30.14         6.59 o
   6   1   6         16.80         31.22         7.17 o
  -8   2   6          0.76         -2.57         3.54 o
  -7   2   6          6.49          4.67         4.75 o
  -6   2   6          2.59          5.33         4.16 o
  -5   2   6         79.67         88.59         8.97 o
  -4   2   6        136.67        144.26         6.57 o
  -3   2   6        291.53        298.84         6.85 o
  -2   2   6         59.52         47.95         2.74 o
  -1   2   6        450.70        461.12         7.05 o
   0   2   6         59.19         61.93         2.94 o
   1   2   6          1.59          0.69         2.01 o
   2   2   6         20.25         17.05         5.70 o
   3   2   6        176.46        172.22         6.83 o
   4   2   6         42.59         49.22         7.54 o
   5   2   6          0.10         -1.13         2.61 o
  -8   3   6          0.60          1.15         5.12 o
  -7   3   6         12.03         16.45         5.93 o
  -6   3   6         53.84         50.22         7.91 o
  -5   3   6        289.43        274.19        13.34 o
  -4   3   6        192.89        189.92         7.42 o
  -3   3   6         55.66         50.18         3.20 o
  -2   3   6        449.37        461.84         8.74 o
  -1   3   6         93.95         91.36         4.01 o
   0   3   6         13.23         10.72         2.70 o
   1   3   6          6.30          7.03         6.09 o
   2   3   6          3.80          7.68         2.69 o
   3   3   6         23.58         30.08         3.83 o
   4   3   6          4.68          1.53         2.61 o
   5   3   6          1.88          0.92         2.73 o
  -8   4   6          1.97         -2.19         4.69 o
  -7   4   6          0.55          1.41         4.63 o
  -6   4   6         72.56         61.03         8.26 o
  -5   4   6         39.27         39.77         6.98 o
  -4   4   6        722.11        688.90        20.30 o
  -3   4   6          7.04          6.40         2.70 o
  -2   4   6        125.41        133.06         6.12 o
  -1   4   6        118.05        127.81         5.93 o
   0   4   6          0.46         -2.70         1.80 o
   1   4   6        114.01        104.03         5.60 o
   2   4   6          2.23          1.56         2.28 o
   3   4   6          7.49         16.35         3.34 o
   4   4   6          0.73         -0.74         2.32 o
   5   4   6          0.25          0.24         3.64 o
  -7   5   6          3.39          1.25         4.62 o
  -6   5   6          2.77          5.69         4.69 o
  -5   5   6         39.33         31.48         6.73 o
  -4   5   6        248.28        237.71        12.67 o
  -3   5   6          0.01         -1.08         3.57 o
  -2   5   6          0.50         -0.52         3.64 o
  -1   5   6        143.09        147.79         6.90 o
   0   5   6         85.97         91.91        11.71 o
   1   5   6         26.40         29.10         4.06 o
   2   5   6          0.89         -0.48         2.24 o
   3   5   6         45.33         41.69         5.57 o
   4   5   6          4.89         -2.56         2.58 o
  -7   6   6          0.38         -2.22         3.73 o
  -6   6   6          0.00          0.75         4.10 o
  -5   6   6          3.11          4.18         4.36 o
  -4   6   6         17.84         17.23         5.59 o
  -3   6   6        242.00        247.59        13.03 o
  -2   6   6          1.13          0.97         2.44 o
  -1   6   6         35.98         33.10         4.36 o
   0   6   6         20.71         13.97         3.52 o
   1   6   6         40.11         30.35         4.28 o
   2   6   6          0.88          5.46         2.76 o
   3   6   6         19.82         17.88         3.78 o
   4   6   6          1.54          3.34         2.97 o
  -7   7   6         10.04         10.46         5.78 o
  -6   7   6         13.51         23.17         7.31 o
  -5   7   6         67.59         76.33         9.42 o
  -4   7   6         10.72         12.36         5.22 o
  -3   7   6        232.75        207.22        12.84 o
  -2   7   6          1.74          4.79         4.36 o
  -1   7   6         11.40         10.38         3.43 o
   0   7   6          0.00         -1.67         2.51 o
   1   7   6          3.80          1.61         2.59 o
   2   7   6         19.80         20.52         4.07 o
   3   7   6         20.52         25.83         4.55 o
  -6   8   6         67.06         78.19        10.69 o
  -5   8   6        183.97        194.56        13.45 o
  -4   8   6          4.88         11.19         5.43 o
  -3   8   6          0.01         -5.67         3.78 o
  -2   8   6         69.43         76.37         9.41 o
  -1   8   6         17.03         25.30         4.50 o
   0   8   6         14.67         16.04         3.92 o
   1   8   6          2.38         -2.11         2.59 o
   2   8   6          1.89         -1.40         4.03 o
  -6   9   6          8.32         14.54         6.51 o
  -5   9   6        122.09        110.36        12.08 o
  -4   9   6         21.73         17.66         6.70 o
  -3   9   6          4.05          4.39         5.41 o
  -2   9   6         11.38          5.45         4.63 o
  -1   9   6          0.00         -0.45         4.23 o
   0   9   6         23.92         23.12         4.59 o
   1   9   6          4.17          8.17         8.20 o
  -4  10   6          0.06          2.31         5.05 o
  -3  10   6          8.36          8.69         6.16 o
  -2  10   6          2.98         -0.26         4.75 o
  -1  10   6         30.36         31.56         8.29 o
   0  10   6         20.93         30.92         8.80 o
   0 -12   7          2.48          1.63         3.11 o
   2 -12   7          2.80          0.09         3.73 o
  -2 -11   7          1.22         -3.64         2.43 o
  -1 -11   7          0.74          2.33         3.26 o
   0 -11   7          1.66         -1.37         2.33 o
   1 -11   7          3.30          2.13         3.52 o
   2 -11   7          0.43          2.34         3.56 o
   3 -11   7          0.08          3.78         3.97 o
   4 -11   7          2.65         -1.65         3.99 o
  -3 -10   7          1.83          1.74         3.37 o
  -2 -10   7          2.07          1.13         3.19 o
  -1 -10   7         14.60         10.31         4.20 o
   1 -10   7         10.47         15.74         4.86 o
   2 -10   7        107.54        120.93        10.19 o
   3 -10   7          2.31          0.64         3.89 o
   4 -10   7          9.35         10.72         4.96 o
  -4  -9   7          2.84         -4.61         3.07 o
  -3  -9   7          2.75          4.08         3.54 o
  -2  -9   7          3.71          4.39         3.61 o
  -1  -9   7          4.90          7.98         3.83 o
   1  -9   7         41.27         47.04         6.21 o
   2  -9   7          0.00          0.23         3.26 o
   3  -9   7          0.08          1.27         3.21 o
   4  -9   7          3.02          2.20         3.97 o
   5  -9   7          7.88         12.44         5.50 o
  -5  -8   7          3.46          3.16         3.38 o
  -4  -8   7          0.39         -3.90         2.60 o
  -3  -8   7         25.85         20.44         5.36 o
  -2  -8   7          0.01         -0.75         2.41 o
  -1  -8   7         34.96         29.60         5.85 o
   0  -8   7        832.06        795.39        18.67 o
   1  -8   7          0.05          5.69         3.19 o
   2  -8   7         40.70         44.61         6.40 o
   3  -8   7         79.65         83.62         8.66 o
   4  -8   7          5.78          2.20         3.66 o
   5  -8   7          0.00         -2.71         3.31 o
  -5  -7   7          7.68          7.02         3.07 o
  -4  -7   7         21.76         21.89         4.01 o
  -3  -7   7          1.17          1.23         3.21 o
  -2  -7   7        970.51        962.96        25.73 o
  -1  -7   7         32.21         26.98         5.50 o
   0  -7   7        186.95        165.11         8.64 o
   1  -7   7        159.13        151.45         9.18 o
   2  -7   7         23.00         21.74         5.19 o
   3  -7   7         77.60         72.27         7.91 o
   4  -7   7          0.22         -0.49         3.59 o
   5  -7   7          1.09         -3.14         3.00 o
   6  -7   7          5.37          4.27         4.44 o
  -6  -6   7          9.61          7.49         5.23 o
  -5  -6   7          1.81          1.18         5.33 o
  -4  -6   7         52.12         60.26         5.37 o
  -3  -6   7         11.84          3.65         4.06 o
  -2  -6   7          0.03         -0.45         2.76 o
  -1  -6   7         12.16         11.56         2.44 o
   0  -6   7         36.13         31.08         4.44 o
   1  -6   7          0.13          1.23         2.67 o
   2  -6   7          7.48          8.55         3.70 o
   3  -6   7          6.66          5.67         3.85 o
   4  -6   7          1.00         -0.52         3.24 o
   5  -6   7          0.84          0.23         3.87 o
   6  -6   7         41.33         35.31         7.27 o
  -6  -5   7          0.08          4.16         3.19 o
  -5  -5   7          1.74          1.39         2.50 o
  -4  -5   7         16.89         19.47         3.49 o
  -3  -5   7          0.41          0.66         2.11 o
  -2  -5   7         15.97         16.04         3.29 o
  -1  -5   7         58.29         56.03         3.82 o
   0  -5   7         33.47         34.74         4.56 o
   1  -5   7          5.25         12.79         3.73 o
   2  -5   7          0.93          8.28         3.61 o
   3  -5   7          2.45         -2.62         2.69 o
   4  -5   7         38.62         33.94         6.35 o
   5  -5   7         33.53         41.16         7.10 o
   6  -5   7         25.31         44.37         8.09 o
  -6  -4   7          2.46          2.13         4.67 o
  -5  -4   7          2.42          3.48         2.75 o
  -4  -4   7          8.57          5.14         2.71 o
  -3  -4   7          3.38          0.81         1.95 o
  -2  -4   7         29.50         31.39         3.20 o
  -1  -4   7         37.07         41.06         3.43 o
   0  -4   7          1.49         -1.09         2.59 o
   1  -4   7         46.76         50.24         5.54 o
   2  -4   7         18.60         14.87         4.29 o
   3  -4   7          1.02         -0.19         2.93 o
   4  -4   7          3.80          6.91         3.97 o
   5  -4   7          1.35         -3.44         3.77 o
   6  -4   7          0.25         -5.73         3.82 o
  -7  -3   7          0.81         -0.42         3.10 o
  -6  -3   7          0.45          1.92         2.73 o
  -5  -3   7          5.43          5.62         2.88 o
  -4  -3   7         10.83         14.88         3.16 o
  -3  -3   7          5.34          4.71         3.31 o
  -2  -3   7         74.92         79.18         3.39 o
  -1  -3   7        242.34        258.10         8.29 o
   0  -3   7         22.98         34.64         4.53 o
   1  -3   7          4.15          5.08         3.51 o
   2  -3   7         34.99         28.98         5.24 o
   3  -3   7          1.33         -0.49         3.04 o
   4  -3   7         38.38         48.40         7.08 o
   5  -3   7          2.60          0.64         4.15 o
   6  -3   7          0.20          4.25         4.70 o
  -7  -2   7          2.12         -0.35         2.91 o
  -6  -2   7         11.33         13.01         3.84 o
  -5  -2   7         11.03          8.35         3.17 o
  -4  -2   7          3.15          4.11         2.48 o
  -3  -2   7       1136.43       1149.40        16.50 o
  -2  -2   7         61.17         56.64         4.72 o
  -1  -2   7        198.80        203.99         4.60 o
   0  -2   7        111.07        104.32         4.81 o
   1  -2   7          0.91         -2.34         2.74 o
   2  -2   7          9.89          6.18         3.57 o
   3  -2   7          2.79          5.07         3.85 o
   4  -2   7         75.93         76.42         8.29 o
   5  -2   7          0.85          4.95         4.34 o
   6  -2   7         20.36         22.71         7.05 o
  -7  -1   7          1.00          1.75         3.13 o
  -6  -1   7         11.66         14.25         3.87 o
  -5  -1   7        119.67        124.81         6.87 o
  -4  -1   7          9.57          7.01         2.53 o
  -3  -1   7        133.59        139.26         4.21 o
  -2  -1   7         14.10         17.47         2.05 o
  -1  -1   7          2.83          4.94         1.51 o
   0  -1   7         21.26         18.54         1.83 o
   1  -1   7          2.42         -1.91         2.60 o
   2  -1   7          2.50          6.44         4.01 o
   3  -1   7         20.47         19.83         5.28 o
   4  -1   7         33.70         26.57         6.06 o
   5  -1   7        272.31        287.86        14.82 o
   6  -1   7          7.68         10.98         5.57 o
  -7   0   7          2.52         -0.29         2.95 o
  -6   0   7          5.97          5.47         6.06 o
  -5   0   7         18.18         19.45         3.84 o
  -4   0   7         49.48         55.22         4.70 o
  -3   0   7          2.96          2.25         1.81 o
  -2   0   7        239.40        253.50         5.59 o
  -1   0   7         11.92         11.87         1.76 o
   0   0   7         42.15         42.02         2.48 o
   1   0   7        132.66        134.39         6.77 o
   2   0   7          2.51          6.47         3.68 o
   3   0   7        788.64        836.91        23.03 o
   4   0   7        341.39        375.65        16.22 o
   5   0   7        101.69        113.52        10.71 o
   6   0   7          2.10         -3.85         4.60 o
  -7   1   7          7.25         17.11         5.90 o
  -6   1   7         29.96         27.24         4.66 o
  -5   1   7          0.20         -2.37         2.42 o
  -4   1   7         66.35         75.31         5.30 o
  -3   1   7          2.51          5.92         1.87 o
  -2   1   7        113.25        113.02         4.03 o
  -1   1   7         19.52         23.84         2.23 o
   0   1   7         37.51         39.58         2.60 o
   1   1   7        488.86        498.67        10.30 o
   2   1   7        204.18        199.43         6.85 o
   3   1   7         27.87         34.74         6.49 o
   4   1   7          0.03          1.54         4.11 o
   5   1   7          9.30         10.26         5.10 o
  -7   2   7          4.34         -0.73         4.13 o
  -6   2   7         36.80         39.84         7.39 o
  -5   2   7         40.22         43.05         4.83 o
  -4   2   7         48.92         49.81         4.64 o
  -3   2   7          0.03          2.40         1.76 o
  -2   2   7          3.58          2.87         1.64 o
  -1   2   7         74.91         83.29         5.35 o
   0   2   7          3.76          4.02         2.21 o
   1   2   7          0.58          6.21         2.60 o
   2   2   7        188.81        182.25        15.69 o
   3   2   7          3.42         -1.21         4.00 o
   4   2   7          0.12          6.56         4.42 o
   5   2   7          0.71         -2.50         4.15 o
  -7   3   7         10.60          8.03         4.86 o
  -6   3   7          0.00          0.69         3.94 o
  -5   3   7         54.60         62.75         7.86 o
  -4   3   7         36.19         30.29         7.50 o
  -3   3   7          8.90          7.07         2.09 o
  -2   3   7         19.59         16.75         2.55 o
  -1   3   7         64.64         73.13         4.74 o
   0   3   7          2.58          1.14         2.21 o
   1   3   7          0.46          1.44         2.41 o
   2   3   7          0.47          3.62         2.60 o
   3   3   7         24.72         24.65         3.78 o
   4   3   7          8.05          6.03         3.39 o
   5   3   7          0.21          4.25         4.60 o
  -7   4   7          7.79          4.11         5.33 o
  -6   4   7        161.16        167.17        11.82 o
  -5   4   7          0.01          7.20         4.75 o
  -4   4   7         96.10         81.33         8.31 o
  -3   4   7        168.52        170.94         9.72 o
  -2   4   7         40.25         40.98         4.31 o
  -1   4   7          0.83          0.90         2.17 o
   0   4   7          1.81         -2.37         2.15 o
   1   4   7         17.12         10.46         5.29 o
   2   4   7         33.47         32.30         4.15 o
   3   4   7         32.25         38.48         4.53 o
   4   4   7         26.60         25.06         4.39 o
  -7   5   7          7.19          2.78         4.75 o
  -6   5   7          0.09         -1.27         4.03 o
  -5   5   7         28.63         35.54         7.18 o
  -4   5   7         44.83         49.75         7.32 o
  -3   5   7          2.13          1.79         2.57 o
  -2   5   7         15.13         11.98         3.28 o
  -1   5   7          1.67         -0.68         2.22 o
   0   5   7          1.02          3.55         5.08 o
   1   5   7          1.50         -0.36         2.39 o
   2   5   7        132.54        104.36         6.43 o
   3   5   7         37.86         39.14        12.42 o
   4   5   7         23.87         22.75         4.19 o
  -7   6   7          6.93         14.37         6.26 o
  -6   6   7         46.02         43.49         8.17 o
  -5   6   7         11.71         10.20         5.21 o
  -4   6   7          0.05         -1.67         3.54 o
  -3   6   7         53.70         50.31         7.55 o
  -2   6   7          2.16         -0.23         2.30 o
  -1   6   7          7.67          3.00         2.76 o
   0   6   7         49.83         43.08         5.05 o
   1   6   7         81.39         58.80         6.65 o
   2   6   7         13.64         10.78         8.18 o
   3   6   7          2.59          1.48         2.82 o
  -6   7   7          0.39         -2.69         4.22 o
  -5   7   7          7.75         12.65         5.81 o
  -4   7   7          8.92          2.27         4.27 o
  -3   7   7          4.70         12.75         5.38 o
  -2   7   7         16.58         19.18         3.97 o
  -1   7   7          4.85          1.52         2.87 o
   0   7   7          0.83         -1.65         2.41 o
   1   7   7         20.81         21.11         4.19 o
   2   7   7          8.29          7.63         3.33 o
  -6   8   7          5.84          7.32         5.85 o
  -5   8   7          0.25         -3.45         4.42 o
  -4   8   7         14.80          3.89         4.95 o
  -3   8   7          3.68          1.06         3.97 o
  -2   8   7         22.55         31.01         7.41 o
  -1   8   7         37.95         40.11         5.55 o
   0   8   7          0.61          3.33         4.61 o
   1   8   7          1.01          6.08         5.57 o
  -5   9   7          0.00          1.47         4.89 o
  -4   9   7         32.12         30.78         7.95 o
  -3   9   7          3.10          2.22         4.79 o
  -2   9   7          1.46         -2.39         4.36 o
  -1   9   7          4.68          4.89         5.45 o
   0   9   7          2.92          5.05         5.30 o
  -3  10   7          5.52          4.51         5.76 o
  -2  10   7         19.20         22.84         7.84 o
  -1 -11   8          0.31          7.17         3.89 o
   0 -11   8          2.17          1.53         3.33 o
   2 -11   8          1.07          4.55         3.94 o
   3 -11   8          4.60         -0.75         3.89 o
  -3 -10   8          0.90          0.07         3.42 o
  -2 -10   8          0.14          4.72         4.08 o
  -1 -10   8          3.60         -1.87         2.60 o
   0 -10   8          9.63         15.57         4.88 o
   1 -10   8          6.61          9.34         4.27 o
   2 -10   8          0.02         -1.30         3.37 o
   3 -10   8          0.00          6.72         4.36 o
   4 -10   8          0.06         -2.83         3.21 o
  -4  -9   8          0.00         -3.87         3.38 o
  -3  -9   8          2.74          7.43         4.60 o
  -1  -9   8         27.20         22.47         5.90 o
   1  -9   8          7.78         13.05         4.46 o
   2  -9   8         24.07         16.92         5.15 o
   3  -9   8          2.02          2.92         4.04 o
   4  -9   8          1.71          5.90         4.55 o
  -4  -8   8          0.03          0.71         4.08 o
  -3  -8   8         74.61         59.68         8.36 o
  -2  -8   8         48.06         44.94         7.31 o
  -1  -8   8         28.52         27.75         5.97 o
   0  -8   8        131.75        136.37         8.47 o
   1  -8   8          0.02         -2.33         3.02 o
   2  -8   8          5.50          4.37         3.57 o
   3  -8   8          0.38         -4.04         3.09 o
   4  -8   8          2.53          0.64         3.54 o
   5  -8   8          0.04          1.79         3.92 o
  -5  -7   8          1.19          1.82         4.23 o
  -4  -7   8        311.05        318.61        16.17 o
  -3  -7   8          0.01         -3.90         2.60 o
  -1  -7   8        107.91        110.28         9.60 o
   0  -7   8         53.80         50.29         5.73 o
   1  -7   8        206.47        197.99        10.48 o
   2  -7   8         25.20         21.31         5.22 o
   3  -7   8          7.30          1.94         3.77 o
   4  -7   8         15.21         16.17         5.47 o
   5  -7   8          0.01          0.24         3.80 o
  -5  -6   8          6.00          8.55         3.24 o
  -4  -6   8         71.34         74.53         9.18 o
  -3  -6   8         16.49         16.97         4.88 o
  -2  -6   8         26.26         24.57         5.62 o
  -1  -6   8        198.86        186.33        11.19 o
   0  -6   8         23.23         20.11         4.23 o
   1  -6   8          0.25          1.61         3.11 o
   2  -6   8         13.10         14.16         4.60 o
   3  -6   8          4.09         10.17         4.65 o
   4  -6   8         13.29          7.91         4.22 o
   5  -6   8          0.20         -2.03         3.75 o
  -6  -5   8          0.09          2.27         3.07 o
  -5  -5   8          3.96         14.23         3.80 o
  -4  -5   8         21.46         19.10         3.56 o
  -3  -5   8          2.00         -0.78         2.71 o
  -2  -5   8         41.75         44.79         6.56 o
  -1  -5   8         69.22         62.64         4.39 o
   0  -5   8          7.17          5.97         3.35 o
   1  -5   8          1.24          1.35         2.85 o
   2  -5   8         11.78         17.06         4.49 o
   3  -5   8        159.67        134.79         9.61 o
   4  -5   8        112.00         94.48         9.25 o
   5  -5   8          4.74          5.19         4.62 o
  -6  -4   8          2.81          2.21         2.64 o
  -5  -4   8          0.61          0.03         2.58 o
  -4  -4   8         14.79         10.87         2.91 o
  -3  -4   8         43.83         46.85         4.24 o
  -2  -4   8         37.91         41.47         6.21 o
  -1  -4   8         17.28         15.33         2.77 o
   0  -4   8          0.21          0.34         1.69 o
   1  -4   8         18.45         14.14         4.15 o
   2  -4   8         28.53         37.27         5.88 o
   3  -4   8         79.63         72.12         8.05 o
   4  -4   8         24.81         12.44         4.95 o
   5  -4   8          4.02          3.78         4.67 o
   6  -4   8          3.45          7.37         5.24 o
  -7  -3   8          0.20         -0.61         2.92 o
  -6  -3   8          1.02         -1.01         2.67 o
  -5  -3   8         12.46         14.47         3.58 o
  -4  -3   8          7.16          6.35         3.43 o
  -3  -3   8          0.29         -0.26         2.01 o
  -2  -3   8          3.27          0.09         3.31 o
  -1  -3   8         74.24         76.44         4.58 o
   0  -3   8         74.52         63.88         4.43 o
   1  -3   8          0.08          0.85         3.37 o
   2  -3   8          0.83         -4.32         2.88 o
   3  -3   8         12.68         10.62         4.62 o
   4  -3   8         57.91         52.56         7.76 o
   5  -3   8          0.49         -1.58         3.66 o
  -7  -2   8          8.89         10.15         6.25 o
  -6  -2   8          4.31          5.17         3.13 o
  -5  -2   8        168.16        171.59         7.96 o
  -4  -2   8          7.57          8.12         2.85 o
  -3  -2   8          6.65          7.50         2.47 o
  -2  -2   8        108.62        104.38         3.95 o
  -1  -2   8         60.80         69.12         4.45 o
   0  -2   8        139.22        134.94         5.88 o
   1  -2   8         38.85         37.92         5.74 o
   2  -2   8          1.90         -2.67         3.44 o
   3  -2   8         52.43         56.59         7.58 o
   4  -2   8         15.33         22.51         5.90 o
   5  -2   8         12.39         17.07         6.26 o
  -7  -1   8         68.29         63.89         6.73 o
  -6  -1   8         17.68         18.50        13.84 o
  -5  -1   8         51.41         58.50         5.31 o
  -4  -1   8          0.34          0.49         2.92 o
  -3  -1   8          7.79          7.97         2.53 o
  -2  -1   8         16.81         22.32         2.76 o
  -1  -1   8          2.49         -0.12         2.42 o
   0  -1   8        145.78        145.22         5.97 o
   1  -1   8         32.64         25.73         5.45 o
   2  -1   8         72.23         78.07         7.84 o
   3  -1   8         47.39         45.74         7.01 o
   4  -1   8          3.96          3.54         4.60 o
   5  -1   8          0.97         -5.17         3.47 o
  -7   0   8          0.00         -2.58         2.83 o
  -6   0   8         20.54         26.16         4.70 o
  -5   0   8          9.70          9.02         9.38 o
  -4   0   8          0.48          4.51         2.70 o
  -3   0   8          8.73         11.48         2.15 o
  -2   0   8        157.80        155.85         6.68 o
  -1   0   8         68.87         73.27         3.39 o
   0   0   8        151.68        141.07         5.70 o
   1   0   8       1003.92        907.90        22.77 o
   2   0   8        470.92        507.79        17.98 o
   4   0   8         19.25         24.83         6.47 o
   5   0   8         13.58         25.99         7.06 o
  -7   1   8          1.75         -0.29         2.98 o
  -6   1   8         21.53         18.05         4.21 o
  -5   1   8         24.83         22.43         4.36 o
  -4   1   8          0.00          1.63         2.47 o
  -3   1   8         24.55         23.30         2.73 o
  -2   1   8        124.15        132.10         4.62 o
  -1   1   8        382.29        361.56         7.16 o
   0   1   8        511.17        502.63        10.63 o
   1   1   8         87.13         88.53         8.17 o
   2   1   8        585.56        616.69        19.82 o
   3   1   8          5.21          2.06         4.48 o
   4   1   8         27.04         28.54         6.94 o
   5   1   8         28.11         38.57         7.51 o
  -7   2   8          0.61         -2.03         3.99 o
  -6   2   8         20.20         23.13         4.50 o
  -5   2   8        152.57        157.74         7.64 o
  -4   2   8         51.89         55.44         3.77 o
  -3   2   8         16.62         11.98         2.40 o
  -2   2   8         41.63         44.21         3.18 o
  -1   2   8          3.79          1.57         2.35 o
   0   2   8         26.03         22.85         3.48 o
   1   2   8        216.49        226.62         8.05 o
   2   2   8          3.29          7.03         4.69 o
   3   2   8          8.47          4.13         4.27 o
   4   2   8          4.54          6.96         4.84 o
  -7   3   8         24.76         24.33         6.68 o
  -6   3   8         24.40         23.91         6.35 o
  -5   3   8          4.58         -1.43         2.83 o
  -4   3   8         50.85         54.96         6.32 o
  -3   3   8          1.17         -2.05         1.77 o
  -2   3   8         10.32         13.21         6.49 o
  -1   3   8         17.70         20.35         3.46 o
   0   3   8          2.76          6.21         2.70 o
   1   3   8         15.47         14.40         3.39 o
   2   3   8         12.34         16.07         3.74 o
   3   3   8         86.67         89.76         9.42 o
   4   3   8          0.00         -4.30         3.82 o
  -7   4   8          0.06         -3.57         3.99 o
  -6   4   8         24.16         13.50         5.31 o
  -5   4   8         18.22         21.95         5.90 o
  -4   4   8        163.40        162.70        11.21 o
  -3   4   8          1.01          1.11         4.55 o
  -2   4   8         54.66         47.30         4.63 o
  -1   4   8          0.79          0.18         2.37 o
   0   4   8         13.89         11.79         4.28 o
   1   4   8          0.22          2.77         2.14 o
   2   4   8          6.37          7.29         3.06 o
   3   4   8          2.22          0.88         3.94 o
   4   4   8          7.95          7.03         5.12 o
  -7   5   8          8.17         12.41         6.47 o
  -6   5   8         34.30         47.15         8.43 o
  -5   5   8          0.99         -2.06         3.59 o
  -4   5   8         23.34         27.02         6.13 o
  -3   5   8         53.24         57.17         5.33 o
  -2   5   8          0.44         -2.48         3.70 o
  -1   5   8          2.93          2.19         2.52 o
   0   5   8        121.08        122.57         9.15 o
   1   5   8         62.42         66.96         4.83 o
   2   5   8          7.28          6.34         3.31 o
   3   5   8         15.57         17.17         3.91 o
  -6   6   8          0.21         -5.07         3.71 o
  -5   6   8         22.93         29.22         7.11 o
  -4   6   8          2.31          5.54         4.84 o
  -3   6   8         67.48         71.60         6.07 o
  -2   6   8         84.74         77.52         6.39 o
  -1   6   8        231.43        199.28         8.82 o
   0   6   8         28.13         28.69         9.64 o
   1   6   8         16.69         16.43         4.17 o
   2   6   8          5.72          5.06         3.00 o
  -6   7   8         14.93         13.99         6.26 o
  -5   7   8         39.14         51.14         8.90 o
  -4   7   8          3.19          5.01         5.10 o
  -3   7   8         51.34         66.25         9.37 o
  -2   7   8          0.05          1.38         2.86 o
  -1   7   8         11.95         12.77         3.62 o
   0   7   8          1.29          3.47         3.15 o
   1   7   8          0.30          3.29         3.24 o
   2   7   8          0.00         -3.50         2.34 o
  -5   8   8          0.23          4.32         5.10 o
  -4   8   8          2.17          3.11         4.70 o
  -3   8   8          2.45          6.87         5.10 o
  -2   8   8         11.85         11.29         3.66 o
  -1   8   8          0.12          1.45         3.53 o
   0   8   8         13.83         15.01         4.31 o
  -4   9   8          6.15         17.73         7.01 o
  -3   9   8          0.01         10.03         5.85 o
  -2   9   8          8.60          8.00         5.92 o
  -1   9   8         10.80         17.20         6.46 o
   0 -11   9          7.93         12.03         5.05 o
   2 -11   9         13.70         21.29         6.00 o
  -2 -10   9          0.93         -2.20         2.92 o
  -1 -10   9          0.18          4.88         3.66 o
   0 -10   9          1.20          9.72         4.11 o
   1 -10   9          1.33         -2.34         3.28 o
   2 -10   9          0.71         -0.05         3.56 o
   3 -10   9         27.61         21.00         6.35 o
  -3  -9   9         16.01         16.36         5.76 o
  -2  -9   9         47.72         34.29         7.11 o
  -1  -9   9          0.11          1.23         3.24 o
   0  -9   9          8.09          5.54         3.40 o
   1  -9   9         17.43         11.66         4.81 o
   2  -9   9          1.17         -4.49         3.04 o
   3  -9   9          3.43          5.10         4.18 o
   4  -9   9          5.90          6.84         5.08 o
  -4  -8   9         49.72         55.20         8.83 o
  -3  -8   9          6.35          3.87         3.77 o
  -2  -8   9         77.77         80.29         9.51 o
  -1  -8   9         14.30         19.61         5.60 o
   0  -8   9          0.02         -3.31         2.20 o
   1  -8   9          1.98          0.14         3.11 o
   2  -8   9          6.03         10.39         4.37 o
   3  -8   9          3.76          6.49         4.39 o
   4  -8   9          0.00          3.64         4.36 o
  -5  -7   9         18.57         20.91         6.16 o
  -4  -7   9        309.80        296.69        16.24 o
  -3  -7   9         57.22         57.71         8.47 o
  -2  -7   9          0.88          0.40         3.04 o
  -1  -7   9         76.20         69.38         8.43 o
   0  -7   9          1.13          3.04         2.17 o
   1  -7   9          8.17         12.53         4.08 o
   2  -7   9         54.47         45.62         6.68 o
   3  -7   9          0.94          2.85         3.85 o
   4  -7   9          6.59          4.67         4.03 o
   5  -7   9         21.24         17.61         6.09 o
  -5  -6   9          0.13         -0.52         3.92 o
  -4  -6   9         54.37         41.96         7.69 o
  -3  -6   9        261.69        299.63        15.20 o
  -2  -6   9          0.42         -2.45         3.11 o
  -1  -6   9          5.57          3.37         3.30 o
   0  -6   9          2.31          2.30         2.15 o
   1  -6   9          2.61          1.06         3.23 o
   2  -6   9          6.06         11.09         4.51 o
   3  -6   9         84.87         82.81         8.80 o
   4  -6   9         32.14         34.67         7.08 o
   5  -6   9          3.70          1.11         4.77 o
  -6  -5   9          3.91          5.57         3.38 o
  -5  -5   9          0.34         -1.91         3.37 o
  -4  -5   9          0.08         -2.22         3.04 o
  -3  -5   9         44.36         41.25         7.11 o
  -2  -5   9         66.60         65.77         7.90 o
  -1  -5   9        112.09        112.30         5.87 o
   0  -5   9         16.90         13.71         2.93 o
   1  -5   9          2.28          1.79         3.26 o
   2  -5   9        270.21        216.66        11.92 o
   3  -5   9          1.64          5.28         4.36 o
   4  -5   9         22.45         15.39         5.71 o
   5  -5   9          0.38         -3.26         3.28 o
  -6  -4   9         12.29          7.55         3.47 o
  -5  -4   9          0.40          0.52         2.65 o
  -4  -4   9          0.03          3.07         3.35 o
  -3  -4   9         13.73          8.36         3.92 o
  -2  -4   9         34.53         47.58         6.94 o
  -1  -4   9         38.19         38.69         3.97 o
   0  -4   9         38.00         31.62         3.78 o
   1  -4   9         19.39         18.32         4.81 o
   2  -4   9          4.61          8.47         4.44 o
   3  -4   9          4.26          3.16         4.16 o
   4  -4   9         60.73         59.45         8.31 o
   5  -4   9          3.66          6.52         4.67 o
  -6  -3   9          2.53          1.03         4.16 o
  -5  -3   9         23.45         23.78        13.15 o
  -4  -3   9          8.37         13.19         5.76 o
  -3  -3   9          0.35          1.41         2.98 o
  -2  -3   9        115.66        100.05         8.66 o
  -1  -3   9        116.93        120.81         5.97 o
   0  -3   9        262.00        273.87         8.77 o
   1  -3   9          5.66         12.18         4.69 o
   2  -3   9          0.43          1.25         3.77 o
   3  -3   9          0.95          0.14         3.54 o
   4  -3   9         21.55          2.48         4.06 o
   5  -3   9          0.22          0.95         4.15 o
  -6  -2   9         17.21         15.61         4.15 o
  -5  -2   9         11.61          7.75         3.04 o
  -4  -2   9          0.89          3.92         2.47 o
  -3  -2   9          4.71         12.20         4.36 o
  -2  -2   9         11.78          7.88         2.59 o
  -1  -2   9         30.81         32.38         4.05 o
   0  -2   9          3.87          1.05         2.13 o
   1  -2   9        157.19        170.87        10.97 o
   2  -2   9         73.91         71.98         8.00 o
   3  -2   9         13.05         10.85         5.38 o
   4  -2   9          1.82         -5.62         3.75 o
   5  -2   9          7.55         -0.07         4.18 o
  -7  -1   9         20.88         22.30         4.94 o
  -6  -1   9         11.08          9.62         4.71 o
  -5  -1   9         14.28         18.43         3.82 o
  -4  -1   9         48.31         52.75         4.88 o
  -3  -1   9          0.04          0.99         2.49 o
  -2  -1   9          1.69         -1.90         1.99 o
  -1  -1   9          8.61          6.61         2.54 o
   0  -1   9        563.13        563.74        11.96 o
   1  -1   9        414.03        439.95        18.00 o
   2  -1   9        141.36        137.73        10.71 o
   3  -1   9         64.71         86.38         9.34 o
   4  -1   9          5.69         -0.88         4.49 o
   5  -1   9          9.85         24.35         7.32 o
  -7   0   9          0.08          0.56         2.98 o
  -6   0   9         27.44         28.71         4.75 o
  -5   0   9         31.24         32.39         4.59 o
  -4   0   9         23.53         20.66         3.77 o
  -3   0   9          2.09          2.02         2.65 o
  -2   0   9          8.82         10.66         2.26 o
  -1   0   9         29.05         34.30         3.64 o
   0   0   9         48.66         47.07         4.10 o
   1   0   9        681.37        644.89        20.15 o
   2   0   9          9.97         14.12         5.26 o
   3   0   9         45.02         63.84         8.69 o
   4   0   9         21.31         27.47         7.10 o
  -7   1   9          1.68          3.88         3.59 o
  -6   1   9          3.27          1.24         2.94 o
  -5   1   9         12.32         13.92         5.68 o
  -4   1   9          5.17          7.29         3.33 o
  -3   1   9         15.55         17.39         2.61 o
  -2   1   9        164.53        159.29         9.37 o
  -1   1   9        531.56        552.09        11.44 o
   1   1   9        408.88        407.09        16.68 o
   2   1   9        376.36        376.10        16.40 o
   3   1   9         99.19         86.21         9.58 o
   4   1   9          1.19          1.74         4.25 o
  -7   2   9          0.25         -1.98         3.99 o
  -6   2   9          3.53          6.89         4.04 o
  -5   2   9          0.90         -1.98         2.70 o
  -4   2   9          0.09         -0.67         4.15 o
  -3   2   9         15.53         24.59         3.01 o
  -2   2   9        129.18        126.63         4.96 o
  -1   2   9         56.74         60.12        10.16 o
   0   2   9        175.96        165.44        10.90 o
   1   2   9        113.53        123.10        10.15 o
   2   2   9          9.76         10.95         4.96 o
   3   2   9         22.78         34.46         7.50 o
   4   2   9          1.68         -4.76         3.18 o
  -7   3   9          2.59          8.69         5.66 o
  -6   3   9          0.23         -2.95         4.36 o
  -5   3   9         21.06         24.27         4.37 o
  -4   3   9         10.38         12.76         2.82 o
  -3   3   9         10.47         12.43         2.57 o
  -2   3   9        106.32        103.43         6.10 o
  -1   3   9         37.54         40.16         4.68 o
   0   3   9         23.87         24.16         4.03 o
   1   3   9         29.61         28.46         6.47 o
   2   3   9         77.65         83.78         9.37 o
   3   3   9         45.08         44.54         8.05 o
  -6   4   9          6.59         10.53         5.38 o
  -5   4   9          2.47          0.97         4.29 o
  -4   4   9          0.44         -2.33         3.75 o
  -3   4   9          0.05          2.93         2.69 o
  -2   4   9         31.43         24.55         4.05 o
  -1   4   9          0.71         -1.42         2.35 o
   0   4   9          7.18          4.42         2.80 o
   1   4   9         21.55         17.02         5.34 o
   2   4   9          5.82          8.33         4.58 o
   3   4   9          7.10          4.01         4.44 o
  -6   5   9          0.00          2.05         5.03 o
  -5   5   9          0.60         -4.62         3.89 o
  -4   5   9         12.43         18.93         6.11 o
  -3   5   9          3.25          0.69         2.61 o
  -2   5   9         10.04         13.87         3.70 o
  -1   5   9         38.41         39.40         5.60 o
   0   5   9          8.53          2.34         2.93 o
   1   5   9          5.49         10.69         3.67 o
   2   5   9          4.31          5.85         4.36 o
  -6   6   9          0.34          2.52         4.62 o
  -5   6   9          1.08          7.27         5.47 o
  -4   6   9         11.82          6.04         5.17 o
  -3   6   9         35.21         40.54         8.42 o
  -2   6   9         62.01         62.54         6.17 o
  -1   6   9          0.46          2.23         2.93 o
   0   6   9         10.26          9.02         3.41 o
   1   6   9         22.84         20.95        10.31 o
  -5   7   9         18.70         17.28         6.82 o
  -4   7   9         24.33         23.96         6.91 o
  -3   7   9         15.03         16.09         6.11 o
  -2   7   9          0.39          5.17         3.27 o
  -1   7   9         10.98         14.01         4.78 o
   0   7   9         44.96         47.49         6.23 o
  -4   8   9          0.00         -1.28         4.89 o
  -3   8   9          8.25          0.95         4.98 o
  -2   8   9          0.00          2.05         6.00 o
  -1   8   9          3.07          3.95         7.24 o
  -1 -10  10          2.61          2.46         3.61 o
   0 -10  10          0.78          3.87         3.64 o
   2 -10  10          9.04         14.85         5.48 o
  -2  -9  10          1.71          1.11         3.56 o
  -1  -9  10          3.34          7.53         3.96 o
   0  -9  10          0.03          0.42         2.93 o
   1  -9  10          0.82         -1.11         3.44 o
   2  -9  10          4.91         10.43         4.36 o
   3  -9  10          0.00         -3.45         3.21 o
  -3  -8  10          3.52         -0.21         3.24 o
  -2  -8  10         10.24          8.55         4.67 o
  -1  -8  10          0.33         -1.34         2.65 o
   0  -8  10          6.64          8.42         4.32 o
   1  -8  10          7.96          6.44         4.03 o
   2  -8  10         25.71         16.50         5.54 o
   3  -8  10          0.30         -0.33         3.77 o
  -4  -7  10          3.91          7.20         4.63 o
  -3  -7  10          1.28          0.09         3.61 o
  -2  -7  10         40.73         45.86         7.72 o
  -1  -7  10          3.54          4.46         3.44 o
   0  -7  10          0.02         -3.51         3.64 o
   1  -7  10          0.02          0.52         3.40 o
   2  -7  10          4.02          2.60         3.92 o
   3  -7  10          9.52          5.83         4.30 o
   4  -7  10          3.85          4.13         4.69 o
  -5  -6  10         43.53         39.49         7.95 o
  -4  -6  10          0.57          2.88         3.89 o
  -3  -6  10         13.84         16.68         5.24 o
  -2  -6  10          2.60         -2.50         2.43 o
  -1  -6  10          9.49         11.38         4.62 o
   0  -6  10          2.54         -1.40         1.92 o
   1  -6  10         50.37         55.68         6.94 o
   2  -6  10          1.84          3.68         4.18 o
   3  -6  10         20.30         17.93         5.76 o
   4  -6  10          2.94          0.64         3.97 o
  -5  -5  10          0.01         -4.40         2.93 o
  -4  -5  10          0.51         -0.80         3.56 o
  -3  -5  10         41.67         43.47         7.18 o
  -2  -5  10        110.78        119.46        10.59 o
  -1  -5  10        103.01        104.46         9.39 o
   0  -5  10        126.72        108.38         6.57 o
   1  -5  10         24.93         17.63         5.14 o
   2  -5  10         48.14         41.94         6.98 o
   3  -5  10         13.55         13.41         5.50 o
   4  -5  10          4.19          4.10         4.06 o
  -5  -4  10          0.17         -2.12         2.93 o
  -4  -4  10          0.00         -3.25         2.17 o
  -3  -4  10          8.07         11.04         4.23 o
  -2  -4  10         94.09        103.46         9.49 o
  -1  -4  10         57.51         63.70         5.07 o
   0  -4  10        245.50        222.35         8.34 o
   1  -4  10         38.99         44.82         6.59 o
   2  -4  10         19.26         13.15         4.82 o
   3  -4  10         35.96         28.09         6.66 o
   4  -4  10          0.16          1.20         4.04 o
  -6  -3  10          1.27          6.04         4.62 o
  -5  -3  10          8.29          1.08         3.44 o
  -4  -3  10         24.83         25.06         6.13 o
  -3  -3  10          0.02         -3.28         2.19 o
  -2  -3  10         33.39         17.53         4.77 o
  -1  -3  10        188.70        200.79         7.86 o
   0  -3  10        110.94        117.57         6.37 o
   1  -3  10          0.90          0.09         2.56 o
   2  -3  10          3.22          6.89         4.16 o
   3  -3  10          1.07         -2.52         3.85 o
   4  -3  10         17.25         19.26         6.37 o
  -6  -2  10         21.87         32.86         8.23 o
  -5  -2  10          2.38          6.02         4.44 o
  -4  -2  10          0.02         -0.57         3.24 o
  -3  -2  10          0.16          3.68         3.63 o
  -2  -2  10          4.47          4.68         2.52 o
  -1  -2  10          1.96          1.82         3.45 o
   0  -2  10         17.56         12.98         3.63 o
   1  -2  10         17.54         19.18         3.43 o
   2  -2  10          5.88          7.55         4.51 o
   3  -2  10          0.96         -0.14         4.11 o
   4  -2  10          3.49          5.15         4.89 o
  -6  -1  10          1.45          0.81         3.14 o
  -5  -1  10         17.43         18.52         7.50 o
  -4  -1  10         31.20         34.27         6.63 o
  -3  -1  10          1.83          0.43         3.24 o
  -2  -1  10         87.98         97.54         5.69 o
  -1  -1  10        251.24        279.76        11.49 o
   0  -1  10          0.48          0.01         2.14 o
   1  -1  10        181.51        193.13        12.18 o
   2  -1  10          9.93         12.22         5.36 o
   3  -1  10          0.70          4.15         4.56 o
   4  -1  10          1.44          7.67         5.12 o
  -6   0  10          0.14          2.01         7.03 o
  -5   0  10         34.95         42.11         9.58 o
  -4   0  10          0.64          3.76         2.84 o
  -3   0  10          3.50          7.51         3.90 o
  -2   0  10        137.65        161.88         6.98 o
  -1   0  10        724.08        731.13        16.36 o
   0   0  10        121.05        132.49        10.36 o
   1   0  10          1.21          5.88         4.75 o
   2   0  10         15.80         13.69         5.69 o
   3   0  10          3.54         -3.35         3.87 o
   4   0  10          0.82          4.81         4.93 o
  -6   1  10          0.06         -3.45         2.86 o
  -5   1  10         15.78         15.20         4.05 o
  -4   1  10         73.62         78.76         5.90 o
  -3   1  10        958.36        957.28        13.49 o
  -2   1  10        330.02        337.14        17.87 o
  -1   1  10        529.25        526.93        17.96 o
   0   1  10         20.85         26.36         6.04 o
   1   1  10          0.02          4.62         4.18 o
   2   1  10          1.41          0.21         4.03 o
   3   1  10          0.14         -2.22         3.89 o
  -6   2  10         10.00          5.02         3.52 o
  -5   2  10         78.11         89.18        10.80 o
  -4   2  10        221.46        247.55         9.49 o
  -3   2  10         77.00         70.92        10.76 o
  -2   2  10          0.12          3.78         3.68 o
  -1   2  10         89.80         92.92         8.68 o
   0   2  10          5.74         11.09         4.72 o
   1   2  10          5.22          0.59         3.63 o
   2   2  10         19.99         17.73         5.69 o
   3   2  10         16.31          8.38         5.03 o
  -6   3  10         16.58         16.02         6.51 o
  -5   3  10          0.04         -1.07         5.67 o
  -4   3  10         11.12         10.90         2.82 o
  -3   3  10         37.29         29.31         4.41 o
  -2   3  10         44.89         53.58         5.16 o
  -1   3  10          1.66          0.07         3.31 o
   0   3  10         64.29         62.96         8.10 o
   1   3  10          1.44          3.42         4.22 o
   2   3  10         43.07         48.88         8.23 o
   3   3  10         16.66         19.26         6.94 o
  -6   4  10         15.91         20.67         6.77 o
  -5   4  10          0.47          7.41         5.05 o
  -4   4  10          0.50         -2.57         4.39 o
  -3   4  10          3.45          4.64         3.13 o
  -2   4  10         20.49         13.50         3.66 o
  -1   4  10          0.83          4.57         4.17 o
   0   4  10          6.63          4.32         4.36 o
   1   4  10         11.93         11.57         4.79 o
   2   4  10          6.42         15.32         5.48 o
  -5   5  10          2.44          0.73         5.01 o
  -4   5  10          4.23         -1.93         4.48 o
  -3   5  10         55.89         51.58         5.71 o
  -2   5  10         12.37         14.52         3.83 o
  -1   5  10         53.96         51.00         5.83 o
   0   5  10          0.03          8.61         4.96 o
   1   5  10          1.28          2.22         3.82 o
  -5   6  10          6.81          3.87         5.28 o
  -4   6  10         68.07         61.90         9.30 o
  -3   6  10         14.28         14.69         4.16 o
  -2   6  10         10.46          8.71         3.69 o
  -1   6  10          0.06          1.81         3.06 o
   0   6  10          0.10          1.06         3.11 o
  -3   7  10          0.01         -0.02         3.08 o
  -2   7  10         44.91         36.14         5.46 o
  -1   7  10          5.96          7.59         3.57 o
  -1  -9  11         13.19         10.93         4.63 o
   0  -9  11         11.62         26.67         6.68 o
  -2  -8  11          0.75         -0.99         3.05 o
  -1  -8  11          0.08          1.63         3.21 o
   0  -8  11          7.24         11.04         4.42 o
   1  -8  11          2.40          7.13         4.32 o
   2  -8  11         10.71          8.97         5.10 o
  -3  -7  11         34.35         28.37         6.70 o
  -2  -7  11         11.13          9.27         4.46 o
  -1  -7  11          0.13          0.00         2.88 o
   0  -7  11         24.71         18.45         5.67 o
   1  -7  11         11.63          9.34         4.49 o
   2  -7  11         30.45         27.24         6.37 o
   3  -7  11          3.13          0.40         4.30 o
  -4  -6  11          0.07         -4.14         2.76 o
  -3  -6  11          0.00         -0.12         3.19 o
  -2  -6  11         21.56         23.36         6.18 o
  -1  -6  11          0.13          3.23         3.68 o
   0  -6  11         55.63         59.76         6.56 o
   1  -6  11          3.86         -0.35         3.28 o
   2  -6  11          8.04          8.42         4.56 o
   3  -6  11          2.14          4.32         4.48 o
  -4  -5  11          3.34          1.49         4.34 o
  -3  -5  11         14.58          9.39         4.75 o
  -2  -5  11          9.55          2.64         3.87 o
  -1  -5  11         11.16         12.63         4.37 o
   0  -5  11         48.19         24.22         4.07 o
   1  -5  11          0.03         -1.15         3.05 o
   2  -5  11          6.52          4.79         4.16 o
   3  -5  11         23.22         24.69         6.46 o
  -5  -4  11          3.20          4.16         4.11 o
  -4  -4  11         11.36          6.00         4.18 o
  -3  -4  11         14.53         14.23         4.56 o
  -2  -4  11        133.40        117.81        10.27 o
  -1  -4  11          0.00         -2.67         1.78 o
   0  -4  11          1.41          0.77         2.17 o
   1  -4  11        130.75        134.49         8.21 o
   2  -4  11         24.98         24.22         6.19 o
   3  -4  11          0.13          3.38         4.58 o
  -5  -3  11         14.66         11.30         5.10 o
  -4  -3  11         13.14         15.98         5.62 o
  -3  -3  11         23.97         22.56         5.59 o
  -2  -3  11          3.82          1.09         2.86 o
  -1  -3  11        107.13        107.78         6.30 o
   0  -3  11          7.83         13.13         3.27 o
   1  -3  11          4.21          1.88         2.17 o
   2  -3  11          0.57          2.33         4.39 o
   3  -3  11          2.35          5.73         4.89 o
  -5  -2  11          0.02         -3.42         3.18 o
  -4  -2  11          7.01         -2.05         3.56 o
  -3  -2  11          0.12         -0.83         2.79 o
  -2  -2  11         58.29         53.01         7.20 o
  -1  -2  11          8.74          8.26         2.95 o
   0  -2  11         25.70         25.83         3.99 o
   1  -2  11         19.66          9.51         4.88 o
   2  -2  11          3.68          9.28         5.01 o
   3  -2  11          0.00          6.02         4.62 o
  -6  -1  11          0.17         -0.50         4.56 o
  -5  -1  11          9.33         12.08         5.19 o
  -4  -1  11         12.78          7.48         4.82 o
  -3  -1  11         52.86         57.18         7.44 o
  -2  -1  11         20.37         22.88         6.17 o
  -1  -1  11         17.12         17.89         3.55 o
   0  -1  11         95.71         92.32         9.35 o
   1  -1  11          7.81         19.12         5.76 o
   2  -1  11          6.45          8.82         5.28 o
   3  -1  11          6.04         19.23         6.18 o
  -6   0  11          0.13          3.45         3.47 o
  -5   0  11         21.66         27.33         6.84 o
  -4   0  11         57.09         61.72         8.14 o
  -3   0  11          6.27          7.57         4.08 o
  -2   0  11          0.20         -2.15         2.19 o
  -1   0  11          1.59          8.55         4.34 o
   0   0  11          2.55          1.13         4.20 o
   1   0  11         28.89         29.03         6.87 o
   2   0  11         22.21         22.52         6.44 o
   3   0  11          0.48         -0.64         4.65 o
  -6   1  11          5.47         -3.91         2.97 o
  -5   1  11        172.32        170.43         8.90 o
  -4   1  11         15.22         12.03         4.89 o
  -3   1  11        149.52        161.13        13.85 o
  -2   1  11         40.77         48.97         6.94 o
  -1   1  11          6.35         12.23         5.15 o
   0   1  11         98.59        110.21        10.36 o
   1   1  11         73.26         98.28        10.43 o
   2   1  11          1.10          2.97         4.34 o
   3   1  11          0.49         10.05         5.78 o
  -5   2  11         96.88         98.54         7.90 o
  -4   2  11         37.09         20.56         5.87 o
  -3   2  11         14.83          7.22         4.22 o
  -2   2  11        142.38        129.35        10.15 o
  -1   2  11         39.21         43.33         7.15 o
   0   2  11         13.72          7.18         4.84 o
   1   2  11          4.03          6.09         4.89 o
   2   2  11         12.87         12.98         5.60 o
  -5   3  11         14.87         12.04         4.38 o
  -4   3  11          0.35         -6.35         4.23 o
  -3   3  11          0.94          1.60         3.64 o
  -2   3  11         12.06         18.10         5.40 o
  -1   3  11          9.37         12.39         4.74 o
   0   3  11          9.23          0.80         3.63 o
   1   3  11          1.50          2.27         4.23 o
   2   3  11          2.98          1.37         4.93 o
  -5   4  11          6.28          8.97         5.85 o
  -4   4  11          0.41          0.11         3.04 o
  -3   4  11          8.90          8.09         3.50 o
  -2   4  11          2.08          0.24         3.77 o
  -1   4  11         11.32          7.41         4.89 o
   0   4  11         14.42         12.13         5.54 o
   1   4  11          0.51          1.13         4.04 o
  -4   5  11          0.01          4.33         3.45 o
  -3   5  11          8.11         10.87         3.65 o
  -2   5  11          0.02          1.28         3.96 o
  -1   5  11         11.07          9.77         4.98 o
   0   5  11          1.72          0.19         4.04 o
  -2   6  11          0.18          4.57         4.86 o
  -1  -8  12         12.78         23.06         6.09 o
   0  -8  12          0.00          5.21         4.01 o
  -2  -7  12          2.68          1.21         3.45 o
  -1  -7  12          9.28         21.66         5.67 o
   0  -7  12          5.33          3.23         3.51 o
   1  -7  12          0.95         -0.88         3.36 o
  -3  -6  12          2.98          4.03         4.01 o
  -2  -6  12         14.73         22.30         6.28 o
  -1  -6  12         34.48         29.69         6.66 o
   0  -6  12         20.69         26.36         6.37 o
   1  -6  12          0.00          1.06         2.29 o
   2  -6  12          0.12         -3.23         3.73 o
  -4  -5  12          0.02         -1.02         3.83 o
  -3  -5  12         18.04         19.63         5.99 o
  -2  -5  12         75.85         82.18         9.87 o
  -1  -5  12          1.37          2.83         3.68 o
   0  -5  12         20.68         22.50         4.04 o
   1  -5  12          0.07          0.08         2.30 o
   2  -5  12          2.24          1.21         4.58 o
  -4  -4  12         65.44         55.93         8.88 o
  -3  -4  12          2.23          0.50         3.92 o
  -2  -4  12         58.71         57.61         8.17 o
  -1  -4  12          2.71         -1.44         3.02 o
   0  -4  12         46.53         39.09         4.88 o
   1  -4  12          0.01          1.29         2.86 o
   2  -4  12         13.75         25.68         6.96 o
  -4  -3  12          4.68          7.84         4.72 o
  -3  -3  12          2.30          0.71         3.63 o
  -2  -3  12         30.43         31.95         6.72 o
  -1  -3  12          3.97          5.57         4.51 o
   0  -3  12          6.86          8.89         2.94 o
   1  -3  12         18.45         21.62         6.11 o
   2  -3  12          8.73          7.55         5.22 o
  -5  -2  12          0.15         -3.75         3.92 o
  -4  -2  12          0.11         -2.39         3.49 o
  -3  -2  12          0.85          1.96         3.56 o
  -2  -2  12          0.69          1.98         3.57 o
  -1  -2  12         19.92         28.47         4.27 o
   0  -2  12         20.41         17.63         5.64 o
   1  -2  12          7.40          4.16         4.20 o
   2  -2  12          2.22          7.25         5.12 o
  -5  -1  12          1.18          3.59         4.55 o
  -4  -1  12         22.97         18.25         6.11 o
  -3  -1  12         41.70         42.10         7.25 o
  -2  -1  12         24.37         23.03         5.64 o
  -1  -1  12         23.51         35.64         6.77 o
   0  -1  12         10.72          6.91         4.93 o
   1  -1  12         10.61          9.30         5.40 o
   2  -1  12          0.29         -0.40         4.13 o
  -5   0  12         10.96          7.84         5.24 o
  -4   0  12         63.37         71.60         9.01 o
  -3   0  12         83.79         82.84         8.92 o
  -2   0  12          5.76          7.01         4.56 o
  -1   0  12          0.01          0.05         4.01 o
   0   0  12          0.22         -4.91         3.66 o
   1   0  12          2.47          3.37         4.62 o
   2   0  12          2.48          5.43         5.17 o
  -5   1  12        158.74        164.52        13.26 o
  -4   1  12         34.70         22.84         6.14 o
  -2   1  12         54.37         70.54         8.49 o
  -1   1  12         23.05         34.55         7.17 o
   0   1  12          1.72          5.67         4.37 o
   1   1  12          5.29         -0.97         4.79 o
  -3   2  12         91.05         87.96         9.01 o
  -2   2  12          2.89          2.36         4.10 o
  -1   2  12          1.25          2.90         4.03 o
   0   2  12          0.27         -4.81         3.77 o
   1   2  12          0.25         -5.02         3.35 o
  -3   3  12          0.24          0.10         3.68 o
  -2   3  12          7.20          6.04         4.69 o
  -1   3  12          0.00          0.76         4.03 o
   0   3  12          2.06          7.70         5.01 o
  -3   4  12          2.51          9.87         5.12 o
  -2   4  12          1.79         -4.27         3.52 o
  -1   4  12         31.05         47.51         8.38 o
  -1  -6  13          1.50          3.68         4.16 o
   0  -6  13          9.79         15.58         5.22 o
  -2  -5  13          0.04          5.08         4.30 o
  -1  -5  13          0.60         -3.30         3.31 o
   0  -5  13          0.49          3.84         3.20 o
  -3  -4  13          2.54         -0.38         4.18 o
  -2  -4  13          1.96          2.86         3.97 o
  -1  -4  13         32.23         39.18         7.43 o
   0  -4  13         21.43         25.34         4.42 o
   1  -4  13         14.59         23.98         6.78 o
  -3  -3  13         15.75         12.96         5.55 o
  -2  -3  13          2.65         -3.26         3.30 o
  -1  -3  13          4.64          0.35         3.28 o
   0  -3  13          2.84          4.03         4.48 o
   1  -3  13          1.04          3.97         4.93 o
  -3  -2  13         12.00         14.78         5.48 o
  -2  -2  13          0.00          0.16         3.54 o
  -1  -2  13          4.32          7.05         4.70 o
   0  -2  13          5.03          3.51         4.86 o
   1  -2  13         33.00         47.98         8.49 o
  -3  -1  13          1.70          4.18         3.96 o
  -1  -1  13          5.73         13.40         5.78 o
   0  -1  13         17.35         27.76         7.08 o
   1  -1  13         13.96         18.45         6.56 o
  -2   0  13          8.52          8.38         4.69 o
  -1   0  13         10.88         13.29         5.48 o
   0   0  13          0.12          7.57         4.79 o
  -2   1  13          2.51          2.93         4.25 o
  -1   1  13          0.18         -0.43         4.42 o
  -2   2  13          7.36         12.01         5.78 o
                                                
